# Supplementary material for: Out of the Abyss: Genome and Metagenome Mining Reveals Unexpected Environmental Distribution of Abyssomicins
Source: Front Microbiol. 2020 Apr 15;11:645. doi: 10.3389/fmicb.2020.00645 (PMC7176366; doi:10.3389/fmicb.2020.00645)
Supplement: Supplementary file 2 [file Data_Sheet_2.xlsx]

## Sheet: Caption
	Description
Sheet 1.	Metagenomes analysed for the presence of Diels-Alderase homologs classified per environment. Cells in black within columns H, I and J indicate that the metagenome is positive for AbyU, AbsU and AbmU respectively.
Sheet 2.	Metagenome sequences that align to AbyU with an e-value < 10-6.
Sheet 3.	Metagenome sequences that align to AbsU with an e-value < 10-6.
Sheet 4.	Metagenome sequences that align to AbmU with an e-value < 10-6.

## Sheet: 1. Analysed metagenomes
							AbyU	AbsU	AbmU
Microbiome	Environmental	Aquatic	Freshwater	Drinking water	Unchlorinated	Sorted cell/s from unchlorinated drinking water, KWR Watercycle Research Institute, Gelderland, Netherlands - Microgenomates bacterium JGI MDM2 000217CP-H21 (*) [D]
						Wastewater microbial communities from Netherlands to study Microbial Dark Matter (Phase II) - VDW unchlorinated drinking water (*) [D]
						Wastewater microbial communities from Netherlands to study Microbial Dark Matter (Phase II) - VDW unchlorinated drinking water (SPAdes) (*) [D]
						Enriched cells from unchlorinated drinking water from Apeldoorn WTP, Netherlands - VDW.1.2014 0529 MDM2 VDW1 p1 pyro.G14.double-seq (*) [D]
						Enriched cells from unchlorinated drinking water from Apeldoorn WTP, Netherlands - VDW.1.2014 0529 MDM2 VDW1 p1 pyro.K17.double-peak (*) [D]
						Enriched cells from unchlorinated drinking water from Apeldoorn WTP, Netherlands - VDW.4.2014 0529 MDM2 VDW1 p4 pyro.C14.double-peak (*) [D]
						Enriched cells from unchlorinated drinking water from Apeldoorn WTP, Netherlands - VDW.4.2014 0529 MDM2 VDW1 p4 pyro.E14.double-peak (*) [D]
						Enriched cells from unchlorinated drinking water from Apeldoorn WTP, Netherlands - VDW.4.2014 0529 MDM2 VDW1 p4 pyro.H12.double-seq (*) [D]
						Enriched cells from unchlorinated drinking water from Apeldoorn WTP, Netherlands - VDW.4.2014 0529 MDM2 VDW1 p4 pyro.J10.double-seq (*) [D]
					Unclassified	Aquatic microbial communities from drinking water treatment plant in Pearl River Delta area, China - effluent_20110722 (*) [D]
						Aquatic microbial communities from drinking water treatment plant in Pearl River Delta area, China - influent_20110722 (*) [D]
						Aquatic microbial communities from drinking water treatment system in Nanjing, China - Disinfected water - DW (*) [D]
						Aquatic microbial communities from drinking water treatment system in Nanjing, China - Filtered water - FW (*) [D]
						Aquatic microbial communities from drinking water treatment system in Nanjing, China - Tap water - TW (*) [D]
						Crenothrix polyspora biofilm communities from Wolfenbuettel waterworks, Germany (*) [D]
						Freshwater microbial communities from drinking water treatment plant - The University of Hong Kong - Raw_water_201107 (*) [D]
						Freshwater microbial communities from drinking water treatment plant - The University of Hong Kong - Treated_water_201107 (*) [D]
				Ground water	Acid Mine Drainage	Pink biofilm microbial community from flowing acid mine drainage at Richmond mine, Iron Mountain, California, USA (*) [P]
						Acid Mine Drainage (ARMAN) microbial communities from Richmond mine, Iron Mountain, CA, sample from UBA Biofilm (*) [P]
						Acid Mine Drainage (ARMAN) microbial communities from Richmond mine, Iron Mountain, CA, sample from Ultra Back A BS (*) [P]
						Acid Mine Drainage (ARMAN) microbial communities from Richmond mine, Iron Mountain, CA, sample from Ultra Back A BS (*) [P]
						Acid mine drainage microbial communities from Los Rueldos abandoned Hg mine in Spain - Sample B1A (*) [D]
						Acid mine drainage microbial communities from Los Rueldos abandoned Hg mine in Spain - Sample B1B (*) [D]
						Acid mine drainage microbial communities from Los Rueldos abandoned mercury mine in Spain - Sample B2A (*) [D]
					Cave water	Groundwater microbial communities from subsurface biofilms in sulfidic aquifier in Frasassi Gorge, Italy, sample from two redox zones- AS07_7 (*) [D]
						Groundwater microbial communities from subsurface biofilms in sulfidic aquifier in Frasassi Gorge, Italy, sample from two redox zones- FS06_10 (*) [D]
						Groundwater microbial communities from subsurface biofilms in sulfidic aquifier in Frasassi Gorge, Italy, sample from two redox zones- FS08_3 (*) [D]
						Groundwater microbial communities from subsurface biofilms in sulfidic aquifier in Frasassi Gorge, Italy, sample from two redox zones- FS08_3 (*) [D]
						Groundwater microbial communities from subsurface biofilms in sulfidic aquifier in Frasassi Gorge, Italy, sample from two redox zones- GS09_5 (*) [D]
						Groundwater microbial communities from subsurface biofilms in sulfidic aquifier in Frasassi Gorge, Italy, sample from two redox zones- GS10_10 (*) [D]
						Groundwater microbial communities from subsurface biofilms in sulfidic aquifier in Frasassi Gorge, Italy, sample from two redox zones- LI09_3 (*) [D]
						Groundwater microbial communities from subsurface biofilms in sulfidic aquifier in Frasassi Gorge, Italy, sample from two redox zones- LI09_4 (*) [D]
						Groundwater microbial communities from subsurface biofilms in sulfidic aquifier in Frasassi Gorge, Italy, sample from two redox zones- PC08_3 (*) [D]
						Groundwater microbial communities from subsurface biofilms in sulfidic aquifier in Frasassi Gorge, Italy, sample from two redox zones- PC08_64 (*) [D]
						Groundwater microbial communities from subsurface biofilms in sulfidic aquifier in Frasassi Gorge, Italy, sample from two redox zones- PC08_66 (*) [D]
					Contaminated	Acid Mine Drainage microbial communities from Carnoules, Gard, France - bin 7 (*) [P]
						Acid Mine Drainage microbial communities from Carnoules, Gard, France, bin 1 (*) [P]
						Acid Mine Drainage microbial communities from Carnoules, Gard, France, bin 2 (*) [P]
						Acid Mine Drainage microbial communities from Carnoules, Gard, France, bin 3 (*) [P]
						Acid Mine Drainage microbial communities from Carnoules, Gard, France, bin 4 (*) [P]
						Acid Mine Drainage microbial communities from Carnoules, Gard, France, bin 5 (*) [P]
						Acid Mine Drainage microbial communities from Carnoules, Gard, France, bin 6 (*) [P]
						Acid mine drainage microbial communities from Carnoules, Gard, France, unbinned (*) [P]
						Uranium contaminated groundwater from Oak Ridge Integrated Field Research Center, Tennessee (*) [F]
						Uranium contaminated groundwater from Oak Ridge Integrated Field Research Center, Tennessee (*) [F]
						Uranium contaminated groundwater from Oak Ridge Integrated Field Research Center, Tennessee (resequenced) (*) [P]
						Groundwater microbial communities from S. Glens Falls, New York, USA - Field experiment aqueous naphthalene treatment rep 1 (Metagenome Metatranscriptome) (*) [D]
						Groundwater microbial communities from S. Glens Falls, New York, USA - Naphthalene biodegradation metagenome 12C3dose (*) [P]
						Groundwater microbial communities from S. Glens Falls, New York, USA - Naphthalene biodegradation metagenome 12C3dose (SPAdes) (*) [P]
					Mine drainage	Acid mine drainage (AMD) microbial communities of acidophilic biofilm from Richmond mine in California, USA - A-drift (*) [D]
						Acid mine drainage (AMD) microbial communities of acidophilic biofilm from Richmond mine in California, USA - C10 GS0 (*) [D]
						Acid mine drainage (AMD) microbial communities of acidophilic biofilm from Richmond mine in California, USA - R1 GS05 (*) [D]
						Acid mine drainage (AMD) microbial communities of acidophilic biofilm from Richmond mine in California, USA - R3 GS0 (*) [D]
					Unclassified	Cold Creek_combined assembly (*) [D]
						Groundwater microbial communities from Big Spring, Nevada to study Microbial Dark Matter (Phase II) - Ash Meadows Big Spring (*) [D]
						Groundwater microbial communities from Big Spring, Nevada to study Microbial Dark Matter (Phase II) - Ash Meadows Big Spring (SPAdes) (*) [D]
						Groundwater microbial communities from Big Spring, Nevada to study Microbial Dark Matter (Phase II) - Ash Meadows Crystal Spring (*) [D]
						Groundwater microbial communities from Big Spring, Nevada to study Microbial Dark Matter (Phase II) - Ash Meadows Crystal Spring (SPAdes) (*) [D]
						Groundwater microbial communities from Cold Creek, Nevada to study Microbial Dark Matter (Phase II) - Cold Creek Source (*) [D]
						Groundwater microbial communities from Cold Creek, Nevada to study Microbial Dark Matter (Phase II) - Cold Creek Source (SPAdes) (*) [D]
						Groundwater microbial communities from Cold Creek, Nevada to study Microbial Dark Matter (Phase II) - Lower Cold Creek (*) [D]
						Groundwater microbial communities from Cold Creek, Nevada to study Microbial Dark Matter (Phase II) - Lower Cold Creek (SPAdes) (*) [D]
						Groundwater microbial communities from Devils Hole, Nevada to study Microbial Dark Matter (Phase II) - Devils Hole (*) [D]
						Groundwater microbial communities from Devils Hole, Nevada to study Microbial Dark Matter (Phase II) - Devils Hole (SPAdes) (*) [D]
						Groundwater microbial communities from Crystal Geyser aquifers in Utah, USA - Crystal Geyser metaG 2015-01 (*) [D]
						Groundwater microbial communities from Crystal Geyser aquifers in Utah, USA - Crystal Geyser metaG 2015-01 (SPAdes) (*) [D]
						Groundwater microbial communities from Crystal Geyser aquifers in Utah, USA - Crystal Geyser metaG 2015-0102 (*) [D]
						Groundwater microbial communities from Crystal Geyser aquifers in Utah, USA - Crystal Geyser metaG 2015-0102 (SPAdes) (*) [D]
						Groundwater microbial communities from Crystal Geyser aquifers in Utah, USA - Crystal Geyser metaG 2015-01t (*) [D]
						Groundwater microbial communities from Crystal Geyser aquifers in Utah, USA - Crystal Geyser metaG 2015-01t (SPAdes) (*) [D]
						Groundwater microbial communities from Crystal Geyser aquifers in Utah, USA - Crystal Geyser metaG 2015-02 (*) [D]
						Groundwater microbial communities from Crystal Geyser aquifers in Utah, USA - Crystal Geyser metaG 2015-02 (SPAdes) (*) [D]
						Groundwater microbial communities from Crystal Geyser aquifers in Utah, USA - Crystal Geyser metaG 2015-03 (*) [D]
						Groundwater microbial communities from Crystal Geyser aquifers in Utah, USA - Crystal Geyser metaG 2015-03 (SPAdes) (*) [D]
						Alpena Fountain idba assembled (*) [P]
						Freshwater microbial communities in response to fracking from Pennsylvania, USA - Allegheny Zone_MetaG_DW_15 (*) [D]
						Freshwater microbial communities in response to fracking from Pennsylvania, USA - Allegheny Zone_MetaG_DW_15 (SPAdes) (*) [D]
						Groundwater microbial communities from Illinois-Basin Decatur Project, Sample - 1.8km deep Mt. Simon Sandstone pore (*) [D]
						Groundwater from Oak Ridge Integrated Field Research Center, Tennessee, USA (*) [P]
						Pristine groundwater from Oak Ridge Integrated Field Research Center, Tennessee (resequenced) (*) [P]
						Groundwater microbial communities from the Aspo Hard Rock Laboratory (HRL) deep subsurface site, Sweden - MM_PC_MetaG (*) [D]
						Groundwater microbial communities from the Aspo Hard Rock Laboratory (HRL) deep subsurface site, Sweden - MM_PW_MetaG (*) [D]
						Groundwater microbial communities from the Aspo Hard Rock Laboratory (HRL) deep subsurface site, Sweden - OS_PC_MetaG (*) [D]
						Groundwater microbial communities from the Aspo Hard Rock Laboratory (HRL) deep subsurface site, Sweden - OS_PW_MetaG (*) [D]
						Groundwater microbial communities from the Olkiluoto Island deep subsurface site, Finland - KR11_0.1 MetaG (*) [D]
						Groundwater microbial communities from the Olkiluoto Island deep subsurface site, Finland - KR11_S1_MetaG (*) [D]
						Groundwater microbial communities from the Olkiluoto Island deep subsurface site, Finland - KR11_S2_MetaG (*) [D]
						Groundwater microbial communities from the Olkiluoto Island deep subsurface site, Finland - KR13_J_MetaG (*) [D]
						Groundwater microbial communities from the Olkiluoto Island deep subsurface site, Finland - KR13_S1_MetaG (*) [D]
						Groundwater microbial communities from the Olkiluoto Island deep subsurface site, Finland - KR13_S2_MetaG (*) [D]
						Groundwater microbial communities from the Olkiluoto Island deep subsurface site, Finland - KR46_M_MetaG (*) [D]
						Groundwater microbial communities from the Olkiluoto Island deep subsurface site, Finland - KR46_S_MetaG (*) [D]
						Groundwater microbial communities from a municipal landfill in Southern Ontario, Canada - Pumphouse #1 (*) [D]
						Groundwater microbial communities from a municipal landfill in Southern Ontario, Canada - Pumphouse #3 (*) [D]
						Groundwater microbial communities from an aquifer near a municipal landfill in Southern Ontario, Canada - Groundwater well OW334 metaG (*) [D]
						Groundwater microbial communities from an aquifer near a municipal landfill in Southern Ontario, Canada - Pumphouse #3_1 metaG (*) [D]
						Microbial communities from groundwater in Rifle, Colorado, USA - 2A_0.1um (*) [D]
						Microbial communities from groundwater in Rifle, Colorado, USA - 3D_0.1um (*) [D]
						Microbial communities from groundwater in Rifle, Colorado, USA-3A_0.2um (*) [D]
						Sinkhole freshwater microbial communities from Lake Huron, US, Ph40x (*) [P]
						Sinkhole freshwater microbial communities from Lake Huron, US, Sample 419 (*) [P]
						Groundwater microbial communities from Rifle, Colorado - Groundwater E2 (*) [P]
						Groundwater microbial communities from Rifle, Colorado - Groundwater E2 (SPAdes) (*) [P]
						Groundwater microbial communities from Rifle, Colorado - Rifle CSP2_plank lowO2_0.1 (*) [P]
						Groundwater microbial communities from Rifle, Colorado - Rifle CSP2_plank lowO2_0.1 (SPAdes) (*) [P]
						Groundwater microbial communities from Rifle, Colorado - Rifle CSP2_plank lowO2_0.2 (*) [P]
						Groundwater microbial communities from Rifle, Colorado - Rifle CSP2_plank lowO2_0.2 (SPAdes) (*) [P]
						Groundwater microbial communities from Rifle, Colorado - Rifle Oxygen_injection A1 (*) [P]
						Groundwater microbial communities from Rifle, Colorado, USA - Groundwater D2 (*) [P]
						Groundwater microbial communities from Rifle, Colorado, USA - Groundwater D2 (SPAdes) (*) [P]
						Soil microbial communities from Rifle, Colorado, USA - Groundwater A2 (*) [P]
						Soil microbial communities from Rifle, Colorado, USA - Groundwater B1 (*) [D]
						Soil microbial communities from Rifle, Colorado, USA - Groundwater B2 (*) [D]
						Soil microbial communities from Rifle, Colorado, USA - Groundwater C1 (*) [D]
						Soil microbial communities from Rifle, Colorado, USA - Groundwater C2 (*) [D]
						Soil microbial communities from Rifle, Colorado, USA - Groundwater D1 (*) [D]
						Soil microbial communities from Rifle, Colorado, USA - Groundwater E1 (*) [P]
						Soil microbial communities from Rifle, Colorado, USA - Groundwater F1 (*) [D]
						Soil microbial communities from Rifle, Colorado, USA - Groundwater F2 (*) [D]
						Surface water microbial communities from Bangladesh - BaraHaldiaSW0111 (*) [D]
						Surface water microbial communities from Bangladesh - BaraHaldiaSW0309 (*) [D]
						Surface water microbial communities from Bangladesh - BaraHaldiaSW0709 (*) [D]
						Well water microbial communities from Bangladesh - BaraHaldiaGW0309 (*) [D]
						Wetland microbial communities from Twitchell Island in the Sacramento Delta, sample from surface sediment Aug2011 Site C1 Bulk (*) [P]
				Lentic	Epilimnion	Freshwater microbial communities from dead zone in Lake Erie, Canada - CCB epilimnion July 2011 (*) [P]
						Freshwater microbial communities from dead zone in Lake Erie, Canada - CCB epilimnion July 2011 (SPAdes) (*) [P]
						Freshwater microbial communities from Lake Mendota, WI - (Lake Mendota Combined Ray assembly, ASSEMBLY_DATE=20140605) (*) [P]
						Freshwater microbial communities from Lake Mendota, WI - 01JUN2011 deep hole epilimnion ns (*) [P]
						Freshwater microbial communities from Lake Mendota, WI - 01JUN2011 deep hole epilimnion ns (SPAdes) (*) [P]
						Freshwater microbial communities from Lake Mendota, WI - 01NOV2011 deep hole epilimnion (*) [P]
						Freshwater microbial communities from Lake Mendota, WI - 01NOV2011 deep hole epilimnion (SPAdes) (*) [P]
						Freshwater microbial communities from Lake Mendota, WI - 02APR2012 deep hole epilimnion (*) [P]
						Freshwater microbial communities from Lake Mendota, WI - 02APR2012 deep hole epilimnion (SPAdes) (*) [P]
						Freshwater microbial communities from Lake Mendota, WI - 02JUN2010 deep hole epilimnion (*) [P]
						Freshwater microbial communities from Lake Mendota, WI - 02JUN2010 deep hole epilimnion (SPAdes) (*) [P]
						Freshwater microbial communities from Lake Mendota, WI - 02JUN2012 deep hole epilimnion (*) [P]
						Freshwater microbial communities from Lake Mendota, WI - 02JUN2012 deep hole epilimnion (SPAdes) (*) [P]
						Freshwater microbial communities from Trout Bog Lake, WI - 01JUL2008 epilimnion (*) [D]
						Freshwater microbial communities from Trout Bog Lake, WI - 01JUL2008 epilimnion (*) [D]
						Freshwater microbial communities from Trout Bog Lake, WI - 01OCT2007 epilimnion (*) [D]
						Freshwater microbial communities from Trout Bog Lake, WI - 01OCT2007 epilimnion (*) [D]
						Freshwater microbial communities from Trout Bog Lake, WI - 02JUL2007 epilimnion (*) [D]
						Freshwater microbial communities from Trout Bog Lake, WI - 02JUL2007 epilimnion (*) [D]
						Freshwater microbial communities from Trout Bog Lake, WI - 03AUG2009 epilimnion (*) [D]
						Freshwater microbial communities from Trout Bog Lake, WI - 03AUG2009 epilimnion (*) [D]
						Freshwater microbial communities from Trout Bog Lake, WI - 03JUN2009 epilimnion (*) [D]
						Freshwater microbial communities from Trout Bog Lake, WI - 03JUN2009 epilimnion (*) [D]
						Freshwater microbial communities from Trout Bog Lake, WI - 04OCT2008 epilimnion (*) [D]
						Freshwater microbial communities from Trout Bog Lake, WI - 04OCT2008 epilimnion (*) [D]
					Hypolimnion	Freshwater microbial communities from dead zone in Lake Erie, Canada - CCB hypolimnion July 2011 (*) [P]
						Freshwater microbial communities from dead zone in Lake Erie, Canada - CCB hypolimnion July 2011 (SPAdes) (*) [P]
						Combined Assembly of freshwater hypolimnion microbial communities from Trout Bog Lake, Wisconsin, USA (*) [D]
						Freshwater microbial communities from Trout Bog Lake, WI - 01JUL2008 hypolimnion (*) [D]
						Freshwater microbial communities from Trout Bog Lake, WI - 01JUL2008 hypolimnion (*) [D]
						Freshwater microbial communities from Trout Bog Lake, WI - 01OCT2007 hypolimnion (*) [D]
						Freshwater microbial communities from Trout Bog Lake, WI - 01OCT2007 hypolimnion (*) [D]
						Freshwater microbial communities from Trout Bog Lake, WI - 02JUL2007 hypolimnion (*) [D]
					Littoral zone	Lentic microbial communities from Lake Waban, Wellesley MA, that are anoxygenic and photosynthetic, photosynthetic consortia incandescent light (*) [D]
						Lentic microbial communities from Wellesley MA, that are anoxygenic and photosynthetic, sample Photosynthetic Consortia 720nm (*) [D]
					Sediment	Freshwater lake sediment microbial communities from the University of Notre Dame, USA, for methane emissions studies - BRP12 BR (*) [D]
						Freshwater lake sediment microbial communities from the University of Notre Dame, USA, for methane emissions studies - BRP12 BR (SPAdes) (*) [D]
						Freshwater lake sediment microbial communities from the University of Notre Dame, USA, for methane emissions studies - CRP12 CR (*) [D]
						Freshwater lake sediment microbial communities from the University of Notre Dame, USA, for methane emissions studies - CRP12 CR (SPAdes) (*) [D]
						Freshwater lake sediment microbial communities from the University of Notre Dame, USA, for methane emissions studies - DIP11 DI (*) [D]
						Freshwater lake sediment microbial communities from the University of Notre Dame, USA, for methane emissions studies - DIP11 DI (SPAdes) (*) [D]
						Freshwater lake sediment microbial communities from the University of Notre Dame, USA, for methane emissions studies - LWP11 LW (*) [P]
						Freshwater lake sediment microbial communities from the University of Notre Dame, USA, for methane emissions studies - LWP11 LW (SPAdes) (*) [P]
						Freshwater microbial communities from Crystal Bog, Wisconsin, USA - CBE19Jun07 (*) [D]
						Freshwater microbial communities from Crystal Bog, Wisconsin, USA - CBE19Jun07 (SPAdes) (*) [D]
						Freshwater sediment microbial communities from Lake Washington, Seattle, for methane and nitrogen Cycles - Microc enrich af exp to meth lab w 13Ccarbon-no added nitrate (*) [P]
						Freshwater sediment microbial communities from Lake Washington, Seattle, for methane and nitrogen Cycles - SIP 13C methane aerobic+nitrate (*) [P]
						Freshwater sediment microbial communities from Lake Washington, Seattle, for methane and nitrogen Cycles - SIP 13C-methane anaerobic+nitrate (*) [P]
						Freshwater sediment microbial communities from Lake Washington, Seattle, for methane and nitrogen Cycles - SIP 13C-methane anaerobic+nitrate (*) [P]
						Freshwater sediment microbial communities from Lake Washington, Seattle, for methane and nitrogen Cycles - SIP 13Cmethane anaerobic no nitrate (*) [P]
					Unclassified	Freshwater and sediment microbial communities from Lake Erie, Canada (*) [P]
						Freshwater and sediment microbial communities from Lake Erie, Canada (SPAdes) (*) [P]
						Freshwater and sediment microbial communities from Lake Ontario - Sta 18 epilimnion (Metagenome Metatranscriptome) (*) [D]
						Freshwater and sediment microbial communities from Lake Ontario - Sta 18 epilimnion Metagenome (*) [P]
						Freshwater and sediment microbial communities from Lake Ontario - Sta 18 epilimnion Metagenome (SPAdes) (*) [P]
						Freshwater and sediment microbial communities from dead zone in Sandusky Bay, Ohio, USA (*) [P]
						Freshwater and sediment microbial communities from dead zone in Sandusky Bay, Ohio, USA (SPAdes) (*) [P]
						Freshwater and sediment microbial communities from dead zone in Sandusky Bay, Ohio, USA - 2 (Metagenome Metatranscriptome) (*) [D]
						Freshwater lake microbial communities from Lake Erie, under a cyanobacterial bloom - NOAA_Erie_Diel1S_2200h metaG (*) [D]
						Freshwater lake microbial communities from Lake Erie, under a cyanobacterial bloom - NOAA_Erie_Diel1S_2200h metaG (SPAdes) (*) [D]
						Freshwater lake microbial communities from Lake Erie, under a cyanobacterial bloom - NOAA_Erie_Diel1S_2200h metaT (Metagenome Metatranscriptome) (*) [D]
						Freshwater lake microbial communities from Lake Erie, under a cyanobacterial bloom - NOAA_Erie_Diel1S_2200h metaT (Metagenome Metatranscriptome) (version 2) (*) [D]
						Freshwater lake microbial communities from Lake Erie, under a cyanobacterial bloom - NOAA_Erie_Diel2S_0400h metaG (*) [D]
						Freshwater lake microbial communities from Lake Erie, under a cyanobacterial bloom - NOAA_Erie_Diel2S_0400h metaT (Metagenome Metatranscriptome) (*) [D]
						Freshwater lake microbial communities from Lake Erie, under a cyanobacterial bloom - NOAA_Erie_Diel3S_1000h metaT (Metagenome Metatranscriptome) (*) [D]
						Freshwater lake microbial communities from Lake Huron, USA - Su13.BD.MM15.SD (SPAdes) (*) [D]
						Freshwater lake microbial communities from Lake Huron, USA - Su13.BD.MM15.SD (version 2) (*) [D]
						Freshwater lake microbial communities from Lake Huron, USA, analyzing microbial food webs and carbon cycling - Fa13.BD.MLB.DN (*) [P]
						Freshwater lake microbial communities from Lake Huron, USA, analyzing microbial food webs and carbon cycling - Fa13.BD.MLB.DN (SPAdes) (*) [P]
						Freshwater lake microbial communities from Lake Huron, USA, analyzing microbial food webs and carbon cycling - Fa13.BD.MM110.DN (*) [D]
						Freshwater lake microbial communities from Lake Huron, USA, analyzing microbial food webs and carbon cycling - Fa13.BD.MM110.DN (SPAdes) (*) [D]
						Freshwater lake microbial communities from Lake Huron, USA, analyzing microbial food webs and carbon cycling - Fa13.BD.MM110.SN (*) [P]
						Freshwater lake microbial communities from Lake Huron, USA, analyzing microbial food webs and carbon cycling - Fa13.BD.MM110.SN (SPAdes) (*) [P]
						Freshwater lake microbial communities from Lake Huron, USA, analyzing microbial food webs and carbon cycling - Fa13.BD.MM15.DN (*) [P]
						Freshwater lake microbial communities from Lake Huron, USA, analyzing microbial food webs and carbon cycling - Fa13.BD.MM15.DN (SPAdes) (*) [P]
						Laurentian Great Lakes metaT Fa13.BD.MLB.DN (Metagenome Metatranscriptome) (*) [D]
						Laurentian Great Lakes metaT Fa13.BD.MLB.SN (Metagenome Metatranscriptome) (*) [D]
						Laurentian Great Lakes metaT Fa13.BD.MM110.DN (Metagenome Metatranscriptome) (*) [D]
						Laurentian Great Lakes metaT Fa13.BD.MM110.SD (Metagenome Metatranscriptome) (*) [D]
						Laurentian Great Lakes metaT Fa13.BD.MM110.SN (Metagenome Metatranscriptome) (*) [D]
						Freshwater lentic microbial communities from great Laurentian Lakes, MI, USA - Great Lakes metaG ER15MSRF (*) [D]
						Freshwater lentic microbial communities from great Laurentian Lakes, MI, USA - Great Lakes metaG ER15MSRF (SPAdes) (*) [D]
						Freshwater lentic microbial communities from great Laurentian Lakes, MI, USA - Great Lakes metaG ER78MSRF (*) [D]
						Freshwater lentic microbial communities from great Laurentian Lakes, MI, USA - Great Lakes metaG ER78MSRF (SPAdes) (*) [D]
						Freshwater lentic microbial communities from great Laurentian Lakes, MI, USA - Great Lakes metaG HU45MSRF (*) [D]
						Freshwater microbial communities from Crystal Bog, Wisconsin, USA - CBE02Aug07 (*) [D]
						Freshwater microbial communities from Crystal Bog, Wisconsin, USA - CBE02Aug07 (SPAdes) (*) [D]
						Freshwater microbial communities from Crystal Bog, Wisconsin, USA - CBE02Aug09 (*) [D]
						Freshwater microbial communities from Crystal Bog, Wisconsin, USA - CBE02Aug09 (SPAdes) (*) [D]
						Freshwater microbial communities from Crystal Bog, Wisconsin, USA - CBE02Jul07 (SPAdes) (*) [D]
						Fresh water microbial communities from LaBonte Lake, Laramie, Wyoming, sample from algal/cyanobacterial bloom material peak-bloom 1 (*) [P]
						Fresh water microbial communities from LaBonte Lake, Laramie, Wyoming, sample from algal/cyanobacterial bloom material peak-bloom 2 (*) [P]
						Fresh water microbial communities from LaBonte Lake, Laramie, Wyoming, sample from peak-bloom 2 (*) [P]
						Fresh water microbial communities from LaBonte Lake, Laramie, Wyoming, sample from post-bloom (*) [P]
						Fresh water microbial communities from LaBonte Lake, Laramie, Wyoming, sample from pre-bloom (*) [P]
						Aquatic microbial communities from Lake Kinneret, Israel - sample 1 (*) [D]
						Aquatic microbial communities from Lake Kinneret, Israel - sample 2 (*) [D]
						Aquatic microbial communities from Lake Kinneret, Israel - sample 3 (*) [D]
						Aquatic microbial communities from Lake Kinneret, Israel - sample 4 (*) [D]
						Aquatic microbial communities from Lake Kinneret, Israel - sample 5 (*) [D]
						Aquatic microbial communities from Lake Kinneret, Israel - sample 6 (*) [D]
						Aquatic microbial communities from Lake Kinneret, Israel - sample 7 (*) [D]
						Aquatic microbial communities from Lake Kinneret, Israel - sample 8 (*) [D]
						Freshwater sediment microbial communities from Lake Washington, Seattle, for methane and nitrogen Cycles - from flow sorted anaerobic plus nitrate (*) [P]
						Freshwater actinobacteria microbial communities from Trout Bog Lake, Wisconsin, USA - enrichment TB-E6 (*) [P]
						Lentic bog actinobacteria communities from Grosse Fuchskuhle, Germany - Sample acI co-culture FSW-F8 (*) [P]
						Lentic bog actinobacteria communities from Grosse Fuchskuhle, Germany - Sample acI-B2 co-culture F-B6 metagenome (*) [P]
						Lentic bog actinobacteria communities from Grosse Fuchskuhle, Germany - Sample acI-B2 co-culture F-B7 metagenome (*) [P]
						Lentic bog actinobacteria communities from Grosse Fuchskuhle, Germany - Sample acI-B2 co-culture F-F8 metagenome (*) [P]
						Lentic bog actinobacteria communities from Grosse Fuchskuhle, Germany - Sample acI-C2 co-culture F-D7 (*) [P]
				Lotic	Sediment	Freshwater sediment microbial communities from Taif River, Saudi Arabia - Upstream of discharge Sample CS1-5 (*) [P]
						Freshwater sediment microbial communities from Taif River, Saudi Arabia - Upstream of discharge Sample CS2-5 (*) [P]
						Freshwater sediment microbial communities from Taif River, Saudi Arabia - Upstream of wastewater discharge Sample CS1-C (*) [P]
						Lotic sediment microbial communities from Taif River, Saudi Arabia - Downstream of discharge Sample CS3-5 (*) [P]
						Lotic sediment microbial communities from Taif River, Saudi Arabia - Downstream of discharge Sample CS3-50 (*) [P]
						Lotic sediment microbial communities from Taif River, Saudi Arabia - Downstream of discharge Sample CS4-25 (*) [P]
						Lotic sediment microbial communities from Taif River, Saudi Arabia - Downstream of discharge Sample CS4-5 (*) [P]
						Lotic sediment microbial communities from Taif River, Saudi Arabia - Downstream of discharge Sample CS4-50 (*) [P]
						Sediment microbial communities from subsurface aquifer at Rifle, CO - flow-through sediment column (*) [D]
					Unclassified	Freshwater microbial communities from the Columbia River (*) [P]
						Freshwater microbial communities from the Columbia River, along salinity gradients (*) [P]
						Isolated Sinkhole microbial communities from Lake Huron, MI - Assembly 2014 (*) [D]
						Lotic microbial communities from Mississippi River at two locations in the state of Minnesota, sample from River Site 1, Mississippi Headwaters (*) [P]
						Lotic microbial communities from Mississippi River at two locations in the state of Minnesota, sample from River Site 7, Mississippi Headwaters (*) [P]
						Freshwater microbial communities from Yellowstone National Park, Wyoming, USA - Fairy Falls B (FF_Mn_B) MetaG (*) [P]
						Freshwater microbial communities from Yellowstone National Park, Wyoming, USA - Fairy Falls B (FF_Mn_B) MetaG (SPADES assembly) (*) [P]
						Freshwater microbial communities from Yellowstone National Park, Wyoming, USA - Fairy Falls B (FF_Mn_B) MetaG (SPAdes) (*) [P]
						Freshwater microbial communities from Yellowstone National Park, Wyoming, USA - Fairy Falls C (FF_Mn_C) (*) [D]
						Freshwater microbial communities from Yellowstone National Park, Wyoming, USA - Fairy Falls C (FF_Mn_C) (SPADES assembly) (*) [D]
						Freshwater microbial communities from Yellowstone National Park, Wyoming, USA - Fairy Falls C (FF_Mn_C) (version 2) (*) [D]
						Freshwater microbial communities from Yellowstone National Park, Wyoming, USA - Fairy Falls C (FF_Mn_C) (version 3) (*) [D]
				Pond	Sediment	Contaminated water microbial communities from Hexachlorocyclohexane (HCH) contaminated sediment in Lucknow, India - Pond Sediment (*) [D]
						Freshwater pond sediment microbial communities from the University of Edinburgh, under environmental carbon perturbations - High cellulose week 11 (*) [D]
						Freshwater pond sediment microbial communities from the University of Edinburgh, under environmental carbon perturbations - High cellulose week 11 (SPAdes) (*) [D]
						Freshwater pond sediment microbial communities from the University of Edinburgh, under environmental carbon perturbations - High cellulose week 5 (*) [D]
						Freshwater pond sediment microbial communities from the University of Edinburgh, under environmental carbon perturbations - High cellulose week 5 (SPAdes) (*) [D]
						Freshwater pond sediment microbial communities from the University of Edinburgh, under environmental carbon perturbations - High cellulose week 8 (*) [D]
						Freshwater pond sediment microbial communities from the University of Edinburgh, under environmental carbon perturbations - High cellulose week 8 (SPAdes) (*) [D]
						Freshwater pond sediment microbial communities from the University of Edinburgh, under environmental carbon perturbations - Initial sediment (*) [D]
						Freshwater pond sediment microbial communities from the University of Edinburgh, under environmental carbon perturbations - Low cellulose week 11 (*) [D]
						Freshwater pond sediment microbial communities from the University of Edinburgh, under environmental carbon perturbations - Low cellulose week 11 (SPAdes) (*) [D]
						Freshwater pond sediment microbial communities from the University of Edinburgh, under environmental carbon perturbations - Medium cellulose week 11 (*) [D]
						Freshwater pond sediment microbial communities from the University of Edinburgh, under environmental carbon perturbations - Medium cellulose week 11 (SPAdes) (*) [D]
					Unclassified	Planktonic communities from eutrophic pond at the campus Essen of the University Duisburg-Essen, Germany - sample 1-1 (*) [D]
						Planktonic communities from eutrophic pond at the campus Essen of the University Duisburg-Essen, Germany - sample 2-1 (*) [D]
						Planktonic communities from eutrophic pond at the campus Essen of the University Duisburg-Essen, Germany - sample 3-1 (*) [D]
						Planktonic communities from eutrophic pond at the campus Essen of the University Duisburg-Essen, Germany - sample KO-1 (*) [D]
						Planktonic communities from eutrophic pond at the campus Essen of the University Duisburg-Essen, Germany - sample KO-2 (*) [D]
						Planktonic communities from eutrophic pond at the campus Essen of the University Duisburg-Essen, Germany - sample KO-3 (*) [D]
						Planktonic communities from eutrophic pond at the campus Essen of the University Duisburg-Essen, Germany - sample NO3-1 (*) [D]
				River	Unclassified	Freshwater microbial communities from Altamaha River, Georgia, United States - Atl_Atl_RepA_8d (*) [D]
						Freshwater microbial communities from Altamaha River, Georgia, United States - Atl_Atl_RepB_8d (*) [D]
						Freshwater microbial communities from Altamaha River, Georgia, United States - Atl_Atl_RepB_8h (*) [D]
						Freshwater microbial communities from Altamaha River, Georgia, United States - Atl_Atl_RepC_8d (*) [D]
						Freshwater microbial communities from Altamaha River, Georgia, United States - Atl_Atl_RepC_8h (*) [D]
						Freshwater microbial communities from Columbia River, Oregon, United States - Colum_Atlam_RepA_8d (*) [D]
						Freshwater microbial communities from Columbia River, Oregon, United States - Colum_Atlam_RepA_8h (*) [D]
						Freshwater microbial communities from Columbia River, Oregon, United States - Colum_Atlam_RepB_8d (*) [D]
						Freshwater microbial communities from Columbia River, Oregon, United States - Colum_Atlam_RepB_8h (*) [D]
						Freshwater microbial communities from Columbia River, Oregon, United States - Colum_Atlam_RepC_8d (*) [D]
						Freshwater microbial communities from Mississippi River, Louisiana, United States - Miss_Atlam_RepA_8d (*) [D]
						Freshwater microbial communities from Mississippi River, Louisiana, United States - Miss_Atlam_RepA_8h (*) [D]
						Freshwater microbial communities from Mississippi River, Louisiana, United States - Miss_Atlam_RepB_8d (*) [D]
						Freshwater microbial communities from Mississippi River, Louisiana, United States - Miss_Atlam_RepB_8h (*) [D]
						Freshwater microbial communities from Mississippi River, Louisiana, United States - Miss_Atlam_RepC_8h (*) [D]
						Freshwater microbial communities from St. Lawrence River, New York, United States - Law_Atlam_RepA_8d (*) [D]
						Freshwater microbial communities from St. Lawrence River, New York, United States - Law_Atlam_RepA_8h (*) [D]
						Freshwater microbial communities from St. Lawrence River, New York, United States - Law_Atlam_RepB_8d (*) [D]
						Freshwater microbial communities from St. Lawrence River, New York, United States - Law_Atlam_RepB_8h (*) [D]
						Freshwater microbial communities from St. Lawrence River, New York, United States - Law_Atlam_RepC_8d (*) [D]
						Metatranscriptome of freshwater microbial communities from Altamaha River, Georgia, United States - Atl_Atl_RepA_8d (Metagenome Metatranscriptome) (*) [D]
						Metatranscriptome of freshwater microbial communities from Altamaha River, Georgia, United States - Atl_Atl_RepA_8h (Metagenome Metatranscriptome) (*) [D]
						Metatranscriptome of freshwater microbial communities from Altamaha River, Georgia, United States - Atl_Atl_RepB_8d (Metagenome Metatranscriptome) (*) [D]
						Metatranscriptome of freshwater microbial communities from Altamaha River, Georgia, United States - Atl_Atl_RepB_8h (Metagenome Metatranscriptome) (*) [D]
						Metatranscriptome of freshwater microbial communities from Altamaha River, Georgia, United States - Atl_Atl_RepC_8d (Metagenome Metatranscriptome) (*) [D]
						Freshwater microbial communities from the Broadkill River, Lewes, Delaware, United States ? IW13Sep16_MG (*) [D]
						Freshwater microbial communities from the Broadkill River, Lewes, Delaware, United States ? IW18Oct16_MG (*) [D]
						Freshwater microbial communities from the Broadkill River, Lewes, Delaware, United States ? IW29Aug16_MG (*) [D]
						Freshwater microbial communities from the Broadkill River, Lewes, Delaware, United States ? IW6Sep16_MG (*) [D]
						Freshwater microbial communities from the Broadkill River, Lewes, Delaware, United States ? IW8Nov16_MG (*) [D]
						Microbial mat bacterial communities from the Broadkill River, Lewes, Delaware, United States - BB_1_MG (*) [D]
						Microbial mat bacterial communities from the Broadkill River, Lewes, Delaware, United States - BB_2_MG (*) [D]
						Microbial mat bacterial communities from the Broadkill River, Lewes, Delaware, United States - BB_3_MG (*) [D]
						Microbial mat bacterial communities from the Broadkill River, Lewes, Delaware, United States - BB_4_MG (*) [D]
						Microbial mat bacterial communities from the Broadkill River, Lewes, Delaware, United States - BB_5_MG (*) [D]
						Microbial mat bacterial communities from the Broadkill River, Lewes, Delaware, United States - BB_6_MG (*) [D]
						Microbial mat bacterial communities from the Broadkill River, Lewes, Delaware, United States - BB_7_MG (*) [D]
						Microbial mat bacterial communities from the Broadkill River, Lewes, Delaware, United States - FB_1_MG (*) [D]
						Microbial mat bacterial communities from the Broadkill River, Lewes, Delaware, United States - FB_2_MG (*) [D]
				Sediment	Unclassified	Freshwater bacterial and archeal communities from Indian Creek, Illinois, USA - Floc-Cal metaG (SPAdes) (*) [D]
						Freshwater bacterial and archeal communities from Indian Creek, Illinois, USA - JTO16cm metaG (*) [D]
						Freshwater bacterial and archeal communities from Indian Creek, Illinois, USA - JTO16cm metaG (SPAdes) (*) [D]
						Freshwater bacterial and archeal communities from Indian Creek, Illinois, USA - JTO22cm metaG (*) [D]
						Freshwater bacterial and archeal communities from Indian Creek, Illinois, USA - JTO22cm metaG (SPAdes) (*) [D]
						Freshwater bacterial and archeal communities from Indian Creek, Illinois, USA to study Microbial Dark Matter (Phase II) - JTO19cm metaG (*) [D]
						Freshwater bacterial and archeal communities from Indian Creek, Illinois, USA to study Microbial Dark Matter (Phase II) - JTO19cm metaG (SPAdes) (*) [D]
						Freshwater sediment bacterial and archeal communities from Indian Creek, Illinois, USA to study Microbial Dark Matter (Phase II) - Sed-PBS metaG (*) [D]
						Freshwater sediment bacterial and archeal communities from Indian Creek, Illinois, USA to study Microbial Dark Matter (Phase II) - Sed-PBS metaG (SPAdes) (*) [D]
						Lake sediment microbial communities from Walker lake, Nevada to study Microbial Dark Matter (Phase II) - Walker Lake 11/02/13 Deep Sediment (*) [D]
						Lake sediment microbial communities from Walker lake, Nevada to study Microbial Dark Matter (Phase II) - Walker Lake 11/02/13 Deep Sediment (SPAdes) (*) [D]
						Metatranscriptome of freshwater sediment microbial communities from post-fracked creek in Pennsylvania, United States - ABR_2014 (Metagenome Metatranscriptome) (*) [D]
						Metatranscriptome of freshwater sediment microbial communities from post-fracked creek in Pennsylvania, United States - ABR_2015 (Metagenome Metatranscriptome) (*) [D]
						Metatranscriptome of freshwater sediment microbial communities from post-fracked creek in Pennsylvania, United States - ABR_2016 (Metagenome Metatranscriptome) (*) [D]
						Metatranscriptome of freshwater sediment microbial communities from post-fracked creek in Pennsylvania, United States - G-2016_31 (Metagenome Metatranscriptome) (*) [D]
						Metatranscriptome of freshwater sediment microbial communities from post-fracked creek in Pennsylvania, United States - G-2016_32 (Metagenome Metatranscriptome) (*) [D]
						Freshwater sediment microbial communities from Prairie Pothole Lake near Jamestown, North Dakota, USA - PPLs Lake P7 Core (1) Depth 1-3cm March2015 (*) [D]
						Freshwater sediment microbial communities from Prairie Pothole Lake near Jamestown, North Dakota, USA - PPLs Lake P7 Core (1) Depth 10-12cm March2015 (*) [D]
						Freshwater sediment microbial communities from Prairie Pothole Lake near Jamestown, North Dakota, USA - PPLs Lake P7 Core (1) Depth 19-21cm March2015 (*) [D]
						Freshwater sediment microbial communities from Prairie Pothole Lake near Jamestown, North Dakota, USA - PPLs Lake P7 Core (6) Depth 1-3cm September2015 (*) [D]
						Freshwater sediment microbial communities from Prairie Pothole Lake near Jamestown, North Dakota, USA - PPLs Lake P7 Core (6) Depth 10-12cm September2015 (*) [D]
						Freshwater sediment microbial communities from Prairie Pothole Lake near Jamestown, North Dakota, USA - PPLs Lake P7 Core (6) Depth 19-21cm September2015 (*) [D]
						Freshwater sediment microbial communities from Prairie Pothole Lake near Jamestown, North Dakota, USA - PPLs Lake P8 Core (1) Depth 1-3cm May2015 (*) [D]
						Freshwater sediment microbial communities from Prairie Pothole Lake near Jamestown, North Dakota, USA - PPLs Lake P8 Core (1) Depth 10-12cm May2015 (*) [D]
						Groundwater sediment microbial communities from an aquifer in East River, Colorado, USA - PLM0_60_coex redo (*) [D]
						Groundwater sediment microbial communities from an aquifer in East River, Colorado, USA - PLM1_5_coex redo (*) [D]
						Groundwater sediment microbial communities from an aquifer in East River, Colorado, USA - PLM1_60_b1 redo (*) [D]
						Sediment microbial communities from the Broadkill River, Lewes, Delaware, United States ? BLC_0-1_MG (*) [D]
						Sediment microbial communities from the Broadkill River, Lewes, Delaware, United States ? BLC_1-2_MG (*) [D]
						Sediment microbial communities from the Broadkill River, Lewes, Delaware, United States ? BLC_2-3_MG (*) [D]
						Sediment microbial communities from the Broadkill River, Lewes, Delaware, United States ? BLC_3-4_MG (*) [D]
						Wetland microbial communities from Old Woman Creek Reserve in Ohio, USA - Mud_11_14_A (Metagenome Metatranscriptome) (*) [D]
						Wetland microbial communities from Old Woman Creek Reserve in Ohio, USA - Mud_11_14_B (Metagenome Metatranscriptome) (*) [D]
						Wetland microbial communities from Old Woman Creek Reserve in Ohio, USA - Mud_11_14_C (Metagenome Metatranscriptome) (*) [D]
						Wetland microbial communities from Old Woman Creek Reserve in Ohio, USA - Mud_9_15_A (Metagenome Metatranscriptome) (*) [D]
						Wetland microbial communities from Old Woman Creek Reserve in Ohio, USA - Mud_9_15_B (Metagenome Metatranscriptome) (*) [D]
						Wetland microbial communities from Old Woman Creek Reserve in Ohio, USA - Plant_11_14_A (Metagenome Metatranscriptome) (*) [D]
						Wetland microbial communities from Old Woman Creek Reserve in Ohio, USA - Plant_11_14_B (Metagenome Metatranscriptome) (*) [D]
						Wetland microbial communities from Old Woman Creek Reserve in Ohio, USA - Plant_11_14_C (Metagenome Metatranscriptome) (*) [D]
						Wetland microbial communities from Old Woman Creek Reserve in Ohio, USA - Plant_9_15_A (Metagenome Metatranscriptome) (*) [D]
						Wetland microbial communities from Old Woman Creek Reserve in Ohio, USA - Plant_9_15_B (Metagenome Metatranscriptome) (*) [D]
				Unclassified	Unclassified	Microbial communities of water from Amazon river, Brazil - RCM1 (*) [D]
						Microbial communities of water from Amazon river, Brazil - RCM10 (*) [D]
						Microbial communities of water from Amazon river, Brazil - RCM11 (*) [D]
						Microbial communities of water from Amazon river, Brazil - RCM13 (*) [D]
						Microbial communities of water from Amazon river, Brazil - RCM14 (*) [D]
						Microbial communities of freshwater from Kranji Reservoir, Singapore - Krb1-5pm (*) [D]
						Microbial communities of freshwater from Kranji Reservoir, Singapore - Krb2-8pm (*) [D]
						Microbial communities of freshwater from Kranji Reservoir, Singapore - Krb3-6am (*) [D]
						Microbial communities of freshwater from Kranji Reservoir, Singapore - Krb4-8am (*) [D]
						Microbial communities of freshwater from Kranji Reservoir, Singapore - Krb5-1pm (*) [D]
						Microbial communities of nutrient treated water from Blanes Bay, Barcelona, Spain - KA1 (*) [D]
						Microbial communities of nutrient treated water from Blanes Bay, Barcelona, Spain - KA2 (*) [D]
						Microbial communities of nutrient treated water from Blanes Bay, Barcelona, Spain - KB1 (*) [D]
						Microbial communities of nutrient treated water from Blanes Bay, Barcelona, Spain - KB2 (*) [D]
						Microbial communities of nutrient treated water from Blanes Bay, Barcelona, Spain - NA1 (*) [D]
						Microbial communities of nutrient treated water from Blanes Bay, Barcelona, Spain - NA2 (*) [D]
						Microbial communities of nutrient treated water from Blanes Bay, Barcelona, Spain - NB1 (*) [D]
						Microbial communities of nutrient treated water from Blanes Bay, Barcelona, Spain - NB2 (*) [D]
				Ice	Glacial Lake	Freshwater microbial communities from Lake Bonney liftoff mats and glacier meltwater in Antarctica - BON-01 (*) [D]
						Freshwater microbial communities from Lake Bonney liftoff mats and glacier meltwater in Antarctica - BON-01 (SPAdes) (*) [D]
						Freshwater microbial communities from Lake Bonney liftoff mats and glacier meltwater in Antarctica - BON-02 (*) [D]
						Freshwater microbial communities from Lake Bonney liftoff mats and glacier meltwater in Antarctica - BON-02 (SPAdes) (*) [D]
						Freshwater microbial communities from Lake Bonney liftoff mats and glacier meltwater in Antarctica - BON-03 (*) [D]
						Freshwater microbial communities from Lake Fryxell liftoff mats and glacier meltwater in Antarctica - FRY-01 (*) [D]
						Freshwater microbial communities from Lake Fryxell liftoff mats and glacier meltwater in Antarctica - FRY-01 (SPAdes) (*) [D]
						Freshwater microbial communities from Lake Fryxell liftoff mats and glacier meltwater in Antarctica - FRY-02 (*) [D]
						Freshwater microbial communities from Lake Fryxell liftoff mats and glacier meltwater in Antarctica - FRY-03 (*) [D]
						Freshwater microbial communities from Lake Fryxell liftoff mats and glacier meltwater in Antarctica - FRY-03 (SPAdes) (*) [D]
						Freshwater microbial communities from Lake Fryxell liftoff mats and glacier meltwater in Antarctica - MAT-01 (*) [D]
						Freshwater microbial communities from Lake Fryxell liftoff mats and glacier meltwater in Antarctica - MAT-01 (SPAdes) (*) [D]
						Freshwater microbial communities from Lake Fryxell liftoff mats and glacier meltwater in Antarctica - MAT-02 (*) [D]
						Freshwater microbial communities from Lake Fryxell liftoff mats and glacier meltwater in Antarctica - MAT-03 (*) [D]
						Freshwater microbial communities from Lake Fryxell liftoff mats and glacier meltwater in Antarctica - MAT-04 (*) [D]
						Freshwater microbial communities from Lake Fryxell liftoff mats and glacier meltwater in Antarctica - MAT-05 (*) [D]
						Freshwater microbial communities from Lake Fryxell liftoff mats and glacier meltwater in Antarctica - MAT-05 (SPAdes) (*) [D]
						Freshwater microbial communities from Lake Fryxell liftoff mats and glacier meltwater in Antarctica - MAT-06 (*) [D]
						Freshwater microbial communities from Lake Fryxell liftoff mats and glacier meltwater in Antarctica - MAT-06 (SPAdes) (*) [D]
					Glacier	Borup_combined assembly (*) [D]
						Glacier valley bacterial and archeal communities from Borup Fiord, Nunavut, Canada, to study Microbial Dark Matter (Phase II) - ?SSSS metaG (*) [D]
						Glacier valley bacterial and archeal communities from Borup Fiord, Nunavut, Canada, to study Microbial Dark Matter (Phase II) - ?SSSS metaG (SPAdes) (*) [D]
						Glacier valley bacterial and archeal communities from Borup Fiord, Nunavut, Canada, to study Microbial Dark Matter (Phase II) - frozenSSSS metaG (*) [D]
						Glacier valley bacterial and archeal communities from Borup Fiord, Nunavut, Canada, to study Microbial Dark Matter (Phase II) - frozenSSSS metaG (SPAdes) (*) [D]
						Glacier valley bacterial and archeal communities from Borup Fiord, Nunavut, Canada, to study Microbial Dark Matter (Phase II) - groundupSSSS metaG (*) [D]
						Glacier valley bacterial and archeal communities from Borup Fiord, Nunavut, Canada, to study Microbial Dark Matter (Phase II) - groundupSSSS metaG (SPAdes) (*) [D]
						Glacier valley bacterial and archeal communities from Borup Fiord, Nunavut, Canada, to study Microbial Dark Matter (Phase II) - lysozymeSSSS metaG (*) [D]
						Glacier valley bacterial and archeal communities from Borup Fiord, Nunavut, Canada, to study Microbial Dark Matter (Phase II) - lysozymeSSSS metaG (SPAdes) (*) [D]
					Ice accretions	Freshwater microbial communities from Lake Vostok at Ice accretion - 5G Core (*) [D]
				Lake	Sediment	Aquatic microbial communities from salt lake in Western Australia - Yilgarn Craton Acid Salt Lake Sediment (*) [D]
						Boni_combined assembly (*) [D]
						Freshwater sediment microbial communities from Lake Baikal, Russia - MDM2.LBSED01.16Sneg.03.B3 (*) [D]
						Freshwater sediment microbial communities from Lake Baikal, Russia - MDM2.LBSED01.16Sneg.03.H11 (*) [D]
						Freshwater sediment microbial communities from Lake Baikal, Russia - MDM2.LBSED01.16Sneg.03.H14 (*) [D]
						Freshwater sediment microbial communities from Lake Baikal, Russia - MDM2.LBSED01.16Sneg.03.H15 (*) [D]
						Freshwater sediment microbial communities from Lake Baikal, Russia - MDM2.LBSED01.16Sneg.03.H3 (*) [D]
						Freshwater sediment microbial communities from Lake Baikal, Russia - MDM2.LBSED01.16Sneg.03.I3 (*) [D]
						Freshwater sediment microbial communities from Lake Baikal, Russia - MDM2.LBSED01.16Sneg.03.J12 (*) [D]
						Freshwater sediment microbial communities from Lake Baikal, Russia - MDM2.LBSED01.16Sneg.03.L10 (*) [D]
						Freshwater sediment microbial communities from Lake Baikal, Russia - MDM2.LBSED01.16Sneg.03.L12 (*) [D]
						Freshwater sediment microbial communities from Lake Baikal, Russia - MDM2.LBSED01.16Sneg.03.L15 (*) [D]
						Freshwater sediment microbial communities from Lake Baikal, Russia - MDM2.LBSED01.16Sneg.03.L17 (*) [D]
						Freshwater sediment microbial communities from Lake Baikal, Russia - MDM2.LBSED01.16Sneg.03.L22 (*) [D]
						Freshwater sediment microbial communities from Lake Baikal, Russia - MDM2.LBSED01.16Sneg.03.M10 (*) [D]
						Freshwater sediment microbial communities from Lake Baikal, Russia - MDM2.LBSED01.16Sneg.03.M18 (*) [D]
						Freshwater sediment microbial communities from Lake Baikal, Russia - MDM2.LBSED01.16Sneg.03.M20 (*) [D]
						Freshwater sediment microbial communities from Lake Baikal, Russia - MDM2.LBSED01.16Sneg.03.M22 (*) [D]
						Freshwater sediment microbial communities from Lake Baikal, Russia - MDM2.LBSED01.16Sneg.03.M7 (*) [D]
						Freshwater sediment microbial communities from Lake Baikal, Russia - MDM2.LBSED01.16Sneg.03.N12 (*) [D]
						Freshwater sediment microbial communities from Lake Baikal, Russia - MDM2.LBSED01.16Sneg.03.N14 (*) [D]
						Lake sediment bacterial and archeal communities from Gulf of Boni, Indonesia to study Microbial Dark Matter (Phase II) - ?I17A3 metaG (SPAdes) (*) [D]
						Lake sediment bacterial and archeal communities from Gulf of Boni, Indonesia to study Microbial Dark Matter (Phase II) - ?I18A1 metaG (*) [D]
						Lake sediment bacterial and archeal communities from Gulf of Boni, Indonesia to study Microbial Dark Matter (Phase II) - ?I18A1 metaG (SPAdes) (*) [D]
						Lake sediment bacterial and archeal communities from Gulf of Boni, Indonesia to study Microbial Dark Matter (Phase II) - ?I19B2 metaG (*) [D]
						Lake sediment bacterial and archeal communities from Gulf of Boni, Indonesia to study Microbial Dark Matter (Phase II) - ?I19B2 metaG (SPAdes) (*) [D]
						Lake sediment microbial communities from Lake Baikal, Russia to study Microbial Dark Matter (Phase II) - Lake Baikal sediment 0-5 cm (*) [D]
						Lake sediment microbial communities from Lake Baikal, Russia to study Microbial Dark Matter (Phase II) - Lake Baikal sediment 0-5 cm (SPAdes) (*) [D]
						Sediment microbial communities from Yellowstone Lake, YNP, Wyoming, USA - C1_top (*) [D]
						Sediment microbial communities from Yellowstone Lake, YNP, Wyoming, USA - C3_middle (*) [D]
						Sediment microbial communities from Yellowstone Lake, YNP, Wyoming, USA - YL17G02_20 (*) [D]
						Sediment microbial communities from Yellowstone Lake, YNP, Wyoming, USA - YL17G05_0 (*) [D]
						Sediment microbial communities from Yellowstone Lake, YNP, Wyoming, USA - YL17G05_15 (*) [D]
						Sediment microbial communities from Yellowstone Lake, YNP, Wyoming, USA - YL17G06_0 (*) [D]
						Sediment microbial communities from Yellowstone Lake, YNP, Wyoming, USA - YL17G06_20 (*) [D]
						Sediment microbial communities from Yellowstone Lake, YNP, Wyoming, USA - YL17G06_40 (*) [D]
						Sediment microbial communities from Yellowstone Lake, YNP, Wyoming, USA - YL17G07_0 (*) [D]
						Sediment microbial communities from Yellowstone Lake, YNP, Wyoming, USA - YL17G07_20 (*) [D]
						Sediment microbial communities from Yellowstone Lake, YNP, Wyoming, USA - YL17G09_0 (*) [D]
						Sediment microbial communities from Yellowstone Lake, YNP, Wyoming, USA - YL17G09_16 (*) [D]
						Sediment microbial communities from Yellowstone Lake, YNP, Wyoming, USA - YL17G09_36 (*) [D]
						Sediment microbial communities from Yellowstone Lake, YNP, Wyoming, USA - YL17G11_20 (*) [D]
						Sediment microbial communities from Yellowstone Lake, YNP, Wyoming, USA - YL17G11_40 (*) [D]
						Sediment microbial communities from Yellowstone Lake, YNP, Wyoming, USA - YL17G12_0 (*) [D]
						Sediment microbial communities from Yellowstone Lake, YNP, Wyoming, USA - YL17G12_20 (*) [D]
						Sediment microbial communities from Yellowstone Lake, YNP, Wyoming, USA - YL17G13_0 (*) [D]
				Wetlands	Bog	Bog forest soil microbial communities from Calvert Island, British Columbia, Canada - ECP12_OM2 (SPAdes) (*) [P]
						Bog forest soil microbial communities from Calvert Island, British Columbia, Canada - ECP12_OM3 (*) [P]
						Bog forest soil microbial communities from Calvert Island, British Columbia, Canada - ECP12_OM3 (SPAdes) (*) [P]
						Bog forest soil microbial communities from Calvert Island, British Columbia, Canada - ECP14_OM1 (*) [P]
						Bog forest soil microbial communities from Calvert Island, British Columbia, Canada - ECP14_OM1 (SPAdes) (*) [P]
						Bog forest soil microbial communities from Calvert Island, British Columbia, Canada - ECP14_OM2 (*) [P]
						Bog forest soil microbial communities from Calvert Island, British Columbia, Canada - ECP14_OM2 (SPAdes) (*) [P]
						Bog forest soil microbial communities from Calvert Island, British Columbia, Canada - ECP14_OM3 (*) [P]
						Bog forest soil microbial communities from Calvert Island, British Columbia, Canada - ECP14_OM3 (SPAdes) (*) [P]
						Coassembly of ECP03_0M1, ECP03_OM2, ECP03_OM3 (*) [P]
						Coassembly of ECP03_0M1, ECP03_OM2, ECP03_OM3, ECP04_OM1, ECP04_OM2, ECP04_OM3 (*) [P]
						Coassembly of ECP03_0M1, ECP03_OM2, ECP03_OM3, ECP04_OM1, ECP04_OM2, ECP04_OM3, ECP14_OM1, ECP14_OM2, ECP14_OM3 (*) [P]
						Coassembly of ECP04_OM1, ECP04_OM2, ECP04_OM3 (*) [P]
						Coassembly of ECP12_OM1, ECP12_OM2, ECP12_OM3 (*) [P]
						Coassembly of ECP14_OM1, ECP14_OM2, ECP14_OM3 (*) [P]
						Metatranscriptome of peatland microbial communities from Houghton, MN, USA - PEATcosm2014_Bin01_10_metaT (Metagenome Metatranscriptome) (*) [D]
						Metatranscriptome of peatland microbial communities from Houghton, MN, USA - PEATcosm2014_Bin01_30_metaT (Metagenome Metatranscriptome) (*) [D]
						Metatranscriptome of peatland microbial communities from Houghton, MN, USA - PEATcosm2014_Bin02_10_metaT (Metagenome Metatranscriptome) (*) [D]
						Metatranscriptome of peatland microbial communities from Houghton, MN, USA - PEATcosm2014_Bin02_30_metaT (Metagenome Metatranscriptome) (*) [D]
						Metatranscriptome of peatland microbial communities from Houghton, MN, USA - PEATcosm2014_Bin05_10_metaT (Metagenome Metatranscriptome) (*) [D]
						Peatland microbial communities from SPRUCE experiment site at the Marcell Experimental Forest, Minnesota, USA - June2016WEW_10_10 (*) [D]
						Peatland microbial communities from SPRUCE experiment site at the Marcell Experimental Forest, Minnesota, USA - June2016WEW_10_100 (*) [D]
						Peatland microbial communities from SPRUCE experiment site at the Marcell Experimental Forest, Minnesota, USA - June2016WEW_10_150 (*) [D]
						Peatland microbial communities from SPRUCE experiment site at the Marcell Experimental Forest, Minnesota, USA - June2016WEW_10_40 (*) [D]
						Peatland microbial communities from SPRUCE experiment site at the Marcell Experimental Forest, Minnesota, USA - June2016WEW_11_10 (*) [D]
			Marine	Coastal	Sediment	Marine sediment microbial communities from Gulf of Thailand under amendment with organic carbon and nitrate - JGI co-assembly of 8 samples (*) [D]
						Marine sediment microbial communities from the Atlantic coast under amendment with organic carbon and nitrate - tdAd00.1 (*) [D]
						Marine sediment microbial communities from the Atlantic coast under amendment with organic carbon and nitrate - tdAd00.1 (SPAdes) (*) [D]
						Marine sediment microbial communities from the Atlantic coast under amendment with organic carbon and nitrate - tdAd00.2 (*) [D]
						Marine sediment microbial communities from the Atlantic coast under amendment with organic carbon and nitrate - tdAd00.2 (SPAdes) (*) [D]
						ANME aggregate JGI 7061.QLV.BNCT.01.C7_combo (*) [D]
						ANME aggregate JGI 7061.QLV.BNCT.01.D9_combo (*) [D]
						ANME aggregate JGI 7061.QLV.BNCT.01.G4_combo (*) [D]
						ANME aggregate JGI 7061.QLV.BNCT.01.K10_combo (*) [D]
						ANME aggregate JGI 7061.QLV.BNCT.01.K7_combo (*) [D]
						ANME aggregate JGI 7061.QLV.BNCT.02.L10_combo (*) [D]
						Coastal sediment microbial communities from Delaware Bay, Delaware, United States - CS-6 worm burrow (*) [D]
						Metatranscriptome of marine eukaryotic communities from Pacific Ocean grown at 7 C, 34.25 psu salinity and 124 ?mol photons light - unclassified eukaryote Undescribed (MMETSP1317) (*) [D]
						Metatranscriptome of marine sediment eukaryotic communities from Atlantic Ocean in seawater with wheat grains, 20 C, 35 psu salinity and 125 ?mol photons light - Vexillifera sp. DIVA3 564/2 (MMETSP0173_2) (*) [D]
						Metatranscriptome of marine sediment eukaryotic communities from Atlantic Ocean in seawater with wheat grains, 20 C, 35 psu salinity and 137 ?mol photons light - Vannella sp. CB-2014 DIVA3 518/3/11/1/6 (MMETSP0166) (*) [D]
						Metatranscriptome of marine sediment eukaryotic communities from Atlantic Ocean in seawater with wheat grains, 20 C, 35 psu salinity and 744 ?mol photons light - Vannella sp. DIVA3 517/6/12 (MMETSP0168) (*) [D]
						Metatranscriptome of marine sediment eukaryotic communities from Great South Bay, New York in ATCC medium 790BY, 23 C, 25 psu salinity and 169 ?mol photons light - Aplanochytrium sp. PBS07 (MMETSP0954) (*) [D]
						Metatranscriptome of marine sediment eukaryotic communities from Great South Bay, New York in ATCC medium 790BY, 23 C, 25 psu salinity and 174 ?mol photons light - Aplanochytrium stocchinoi GSBS06 (MMETSP1346) (SRX549055-SRR1294441) (*) [D]
						Metatranscriptome of marine sediment eukaryotic communities from Great South Bay, New York in ATCC medium 790BY, 23 C, 25 psu salinity and 174 ?mol photons light - Aplanochytrium stocchinoi GSBS06 (MMETSP1346) (SRX549056-SRR1294442) (*) [D]
						Metatranscriptome of marine sediment eukaryotic communities from Great South Bay, New York in ATCC medium 790BY, 23 C, 25 psu salinity and 174 ?mol photons light - Aplanochytrium stocchinoi GSBS06 (MMETSP1346) (SRX549057-SRR1294443) (*) [D]
						Metatranscriptome of marine sediment eukaryotic communities from Great South Bay, New York in ATCC medium 790BY, 23 C, 25 psu salinity and 174 ?mol photons light - Aplanochytrium stocchinoi GSBS06 (MMETSP1346) (SRX549058-SRR1294444) (*) [D]
						Metatranscriptome of marine sediment eukaryotic communities from Great South Bay, New York in artificial seawater with 0.125% Artemia detritus and 0.8% agar, 23 C, 25 psu salinity and 171 ?mol photons light - Aplanochytrium sp. PBS07 (MMETSP0956) (*) [D]
						Metatranscriptome of marine sediment eukaryotic communities from Great South Bay, New York in artificial seawater with 0.125% Artemia detritus and 0.8% agar, 23 C, 25 psu salinity and 172 ?mol photons light - Aplanochytrium sp. PBS07 (MMETSP0957) (*) [D]
						Metatranscriptome of marine sediment eukaryotic communities from Great South Bay, New York in artificial seawater with 0.125% Artemia detritus and 0.8% agar, 23 C, 25 psu salinity and 178 ?mol photons light - Aplanochytrium stocchinoi GSBS06 (MMETSP1348) (*) [D]
						Metatranscriptome of marine sediment eukaryotic communities from Great South Bay, New York in artificial seawater with 0.125% Artemia detritus and 0.8% agar, 23 C, 25 psu salinity and 180 ?mol photons light - Aplanochytrium stocchinoi GSBS06 (MMETSP1349) (*) [D]
				Intertidal zone	Estuary	Estuarine microbial communities from the Columbia River estuary - Ebb tide ETM metaG S.573 (*) [D]
						Estuarine microbial communities from the Columbia River estuary - Ebb tide ETM metaG S.573 (SPAdes) (*) [D]
						Estuarine microbial communities from the Columbia River estuary - Ebb tide ETM metaG S.759 (*) [D]
						Estuarine microbial communities from the Columbia River estuary - Ebb tide ETM metaG S.759 (SPAdes) (*) [D]
						Estuarine microbial communities from the Columbia River estuary - Ebb tide non-ETM metaG S.555 (*) [D]
						Estuarine microbial communities from the Columbia River estuary - Ebb tide non-ETM metaG S.555 (SPAdes) (*) [D]
						Estuarine microbial communities from the Columbia River estuary - Ebb tide non-ETM metaG S.571 (*) [D]
						Estuarine microbial communities from the Columbia River estuary - Ebb tide non-ETM metaG S.571 (SPAdes) (*) [D]
						Estuarine microbial communities from the Columbia River estuary - Flood tide ETM metaG S.705 (*) [D]
						Estuarine microbial communities from the Columbia River estuary - Flood tide ETM metaG S.705 (SPAdes) (*) [D]
						Estuarine microbial communities from the Columbia River estuary - Flood tide ETM metaG S.713 (*) [D]
						Estuarine microbial communities from the Columbia River estuary - Flood tide ETM metaG S.713 (SPAdes) (*) [D]
						Estuarine microbial communities from the Columbia River estuary - Flood tide ETM metaG S.725 (*) [D]
						Estuarine microbial communities from the Columbia River estuary - Flood tide ETM metaG S.725 (SPAdes) (*) [D]
						Estuarine microbial communities from the Columbia River estuary - Flood tide ETM metaG S.741 (*) [D]
						Estuarine microbial communities from the Columbia River estuary - Freshwater metaG S.703 (*) [D]
						Estuarine microbial communities from the Columbia River estuary - Freshwater metaG S.703 (SPAdes) (*) [D]
						Estuarine microbial communities from the Columbia River estuary - Freshwater metaG S.747 (*) [D]
						Estuarine microbial communities from the Columbia River estuary - Freshwater metaG S.747 (SPAdes) (*) [D]
						Estuarine microbial communities from the Columbia River estuary - High salinity metaG S.579 (*) [D]
						Estuarine microbial communities from the Columbia River estuary - High salinity metaG S.579 (SPAdes) (*) [D]
						Metatranscriptome of estuarine sediment microbial communities from the Columbia River estuary, Oregon, United States ? S.189 (Metagenome Metatranscriptome) (*) [D]
						Metatranscriptome of estuarine sediment microbial communities from the Columbia River estuary, Oregon, United States ? S.191 (Metagenome Metatranscriptome) (*) [D]
						Metatranscriptome of estuarine sediment microbial communities from the Columbia River estuary, Oregon, United States ? S.272 (Metagenome Metatranscriptome) (*) [D]
						Metatranscriptome of estuarine sediment microbial communities from the Columbia River estuary, Oregon, United States ? S.306 (Metagenome Metatranscriptome) (*) [D]
					Salt marsh	Coastal salt marsh microbial communities from the Groves Creek Marsh, Skidaway Island, Georgia - 011501BT metaG (*) [D]
						Coastal salt marsh microbial communities from the Groves Creek Marsh, Skidaway Island, Georgia - 011502XT metaG (*) [D]
						Coastal salt marsh microbial communities from the Groves Creek Marsh, Skidaway Island, Georgia - 011507BT metaG (*) [D]
						Coastal salt marsh microbial communities from the Groves Creek Marsh, Skidaway Island, Georgia - 011508AT metaG (*) [D]
						Coastal salt marsh microbial communities from the Groves Creek Marsh, Skidaway Island, Georgia - 011509CT metaG (*) [D]
						Estuarine water microbial communities from San Francisco Bay, California, United States - C33_18D (*) [D]
						Estuarine water microbial communities from San Francisco Bay, California, United States - C33_27D (*) [D]
						Estuarine water microbial communities from San Francisco Bay, California, United States - C33_34D (*) [D]
						Estuarine water microbial communities from San Francisco Bay, California, United States - C33_3D (*) [D]
						Metatranscriptome of coastal salt marsh microbial communities from the Groves Creek Marsh, Georgia, USA - 011501AT metaT (Metagenome Metatranscriptome) (*) [D]
						Metatranscriptome of coastal salt marsh microbial communities from the Groves Creek Marsh, Georgia, USA - 011502CT metaT (Metagenome Metatranscriptome) (*) [D]
						Metatranscriptome of coastal salt marsh microbial communities from the Groves Creek Marsh, Georgia, USA - 011503CT metaT (Metagenome Metatranscriptome) (*) [D]
						Metatranscriptome of coastal salt marsh microbial communities from the Groves Creek Marsh, Georgia, USA - 011504BT metaT (Metagenome Metatranscriptome) (*) [D]
						Metatranscriptome of coastal salt marsh microbial communities from the Groves Creek Marsh, Georgia, USA - 011505AT metaT (Metagenome Metatranscriptome) (*) [D]
						Salt marsh sediment microbial communities from the Plum Island Ecosystem LTER, Massachusetts, United States - SW1601-220 (*) [D]
						Salt marsh sediment microbial communities from the Plum Island Ecosystem LTER, Massachusetts, United States - SW1603-20 (*) [D]
						Salt marsh sediment microbial communities from the Plum Island Ecosystem LTER, Massachusetts, United States - SW1603-30 (*) [D]
						Salt marsh sediment microbial communities from the Plum Island Ecosystem LTER, Massachusetts, United States - SW1603-40 (*) [D]
						Salt marsh sediment microbial communities from the Plum Island Ecosystem LTER, Massachusetts, United States - Salt Marsh Sediment SW1601-10 (*) [D]
					Sediment	Marine sediment microbial community from La Parguera, Puerto Rico - PR Tt Sediment 3 (*) [P]
						Marine microbial communities from chronically polluted sediments in Adventfjord, Norway - Svalbard Archipelago station 1 sample NOR 02_45m (*) [D]
						Marine microbial communities from chronically polluted sediments in Adventfjord, Norway - Svalbard Archipelago station 1 sample NOR 05_45m (*) [D]
						Marine microbial communities from chronically polluted sediments in Adventfjord, Norway - Svalbard Archipelago station 2 sample NOR 13_50m (*) [D]
						Marine microbial communities from chronically polluted sediments in Adventfjord, Norway - Svalbard Archipelago station 2 sample NOR 15_50m (*) [D]
						Marine microbial communities from chronically polluted sediments in Tierra del Fuego - site MC sample ARG 01_11.3m (*) [D]
						Marine microbial communities from chronically polluted sediments in Tierra del Fuego - site MC sample ARG 02_11.3m (*) [D]
						Marine microbial communities from chronically polluted sediments in Tierra del Fuego - site MC sample ARG 03_11.3m (*) [D]
						Marine microbial communities from chronically polluted sediments in Tierra del Fuego - site MC sample ARG 03_11.3m (*) [D]
						Marine microbial communities from chronically polluted sediments in Tierra del Fuego - site OR sample ARG 04_12.3m (*) [D]
					Unclassified	Marine microbial communities from Columbia River, CM, sample from Cape Meares, GS311-0p1-Deep1200 (*) [D]
						Marine microbial communities from Columbia River, CM, sample from Cape Meares, GS311-0p8-Deep1200 (*) [D]
						Marine microbial communities from Columbia River, CM, sample from Cape Meares, GS311-3LG-Deep1200 (*) [D]
						Marine microbial communities from Columbia River, CM, sample from Newport Hydroline, GS310-0p1-Hyp-75m (*) [D]
						Marine microbial communities from Columbia River, CM, sample from Newport Hydroline, GS310-0p8-Hyp-75m (*) [D]
						Marine microbial communities from Columbia River, CM, sample from Newport Hydroline, GS310-3LG-Hyp-75m (*) [D]
						Mangrove swamp microbial communities from Isabella Island, Equador - GS032 (*) [P]
						Marine microbial communities from Bay of Fundy, Nova Scotia, Canada - GS006 (*) [P]
						Marine microbial communities from Bedford Basin, Nova Scotia, Canada - GS005 (*) [P]
						Marine microbial communities from Block Island, New York, USA - GS009 (*) [P]
						Marine microbial communities from Browns Bank, Gulf of Maine - GS003 (*) [P]
						Marine microbial communities from Cabo Marshall, Isabella Island, Equador - GS036 (*) [P]
						Marine microbial communities from Cape May, New Jersey, USA - GS010 (*) [P]
						Marine microbial communities from Chesapeake Bay, Maryland, USA - GS012 (*) [P]
						Marine microbial communities from Coastal Floreana, Equador - GS028 (*) [P]
						Marine microbial communities from Colon, Panama - GS019 (*) [P]
						Marine microbial communities from Delaware Bay, New Jersey, USA - GS011 (*) [P]
						Marine microbial communities from Devils Crown, Floreana Island, Equador - GS027 (*) [P]
						Marine microbial communities from Dirty Rock, Cocos Island, Costa Rica - GS025 (*) [P]
						Marine microbial communities from Gulf of Mexico, USA - GS016 (*) [P]
						Marine microbial communities from Gulf of Panama, Panama - GS021 (*) [P]
						Marine microbial communities from Halifax, Nova Scotia, Canada - GS004 (*) [P]
						Marine microbial communities from Key West, Florida, USA - GS015 (*) [P]
						Marine microbial communities from Lake Gatun, Panama - GS020 (*) [P]
						Marine microbial communities from Moorea, Cooks Bay - GS048a (*) [P]
						Marine microbial communities from Moorea, Cooks Bay, Polynesia Archipelagos - GS049 (*) [P]
						Marine microbial communities from Nags Head, North Carolina, USA - GS013 (*) [P]
						Marine microbial communities from Newport Harbor, Rhode Island, USA - GS008 (*) [P]
						Marine microbial communities from North James Bay, Santigo Island, Equador (*) [P]
						Marine microbial communities from North Seamore Island, Equador - GS034 (*) [P]
						Marine microbial communities from Northern Gulf of Maine, Canada - GS007 (*) [P]
						Marine microbial communities from Rangirora Atoll, Polynesia Archipelagos - GS051 (*) [P]
						Marine microbial communities from South of Charleston, South Carolina, USA - GS014 (*) [P]
						Marine microbial communities from Tikehau Lagoon, Polynesia Archipelagos - GS050 (*) [P]
						Marine microbial communities from Upwelling, Fernandina Island, Equador - GS031 (*) [P]
						Marine microbial communities from Wolf Island, Equador - GS035 (*) [P]
						Marine microbial communities from the Gulf of Maine, Canada - GS002 (*) [P]
						Marine microbial communities from anoxic basin of Saanich Inlet - SI040908_100 (*) [F]
						Marine microbial communities from expanding oxygen minimum zones in the Saanich Inlet - 34 06/16/09 100m (*) [D]
						Marine microbial communities from expanding oxygen minimum zones in the Saanich Inlet - 34 06/16/09 10m (*) [D]
				Oceanic	Abyssal plane	Combined Assembly of Gp0125100, Gp0113270, Gp0125099 (*) [P]
						Mid-Atlantic Ridge North Pond Expedition - Sample Bottom Water CTD 2012 (*) [P]
						Marine planktonic communities from Hawaii Ocean Times Series Station (HOT/ALOHA) - 7_Deep_abyss_4000m (*) [P]
					Aphotic zone	Diffuse hydrothermal flow volcanic vent microbial communities from Axial Seamount, northeast Pacific ocean - Sample CTDBack_2015_DNA CLC_assembly (*) [D]
						Marine microbial communities from expanding oxygen minimum zones in Line P, North Pacific Ocean - August 2008 P12 1000m (*) [D]
						Marine microbial communities from expanding oxygen minimum zones in Line P, North Pacific Ocean - August 2008 P12 2000m (*) [D]
						Marine microbial communities from expanding oxygen minimum zones in Line P, North Pacific Ocean - August 2008 P20 2000m (*) [D]
						Marine microbial communities from expanding oxygen minimum zones in Line P, North Pacific Ocean - August 2008 P20 500m (*) [D]
						Marine microbial communities from expanding oxygen minimum zones in Line P, North Pacific Ocean - August 2008 P26 1000m (*) [D]
						Marine microbial communities from expanding oxygen minimum zones in Line P, North Pacific Ocean - August 2009 P16 2000m (*) [D]
						Marine microbial communities from expanding oxygen minimum zones in Line P, North Pacific Ocean - August 2009 P16 500m (*) [D]
						Marine microbial communities from expanding oxygen minimum zones in Line P, North Pacific Ocean - August 2009 P20 2000m (*) [D]
						Marine microbial communities from North Pacific Subtropical Gyre, Station ALOHA - HOT229_1_0500m (*) [P]
						Marine microbial communities from North Pacific Subtropical Gyre, Station ALOHA - HOT229_1_1000m (*) [P]
						Marine microbial communities from North Pacific Subtropical Gyre, Station ALOHA - HOT229_2_0500m (*) [P]
						Marine microbial communities from North Pacific Subtropical Gyre, Station ALOHA - HOT229_2_0770m (*) [P]
						Marine microbial communities from North Pacific Subtropical Gyre, Station ALOHA - HOT229_2_0770m (*) [D]
						Marine microbial communities from North Pacific Subtropical Gyre, Station ALOHA - HOT229_3_0500m (*) [P]
						Marine microbial communities from North Pacific Subtropical Gyre, Station ALOHA - HOT231_1_0500m (*) [P]
						Marine microbial communities from North Pacific Subtropical Gyre, Station ALOHA - HOT231_1_0770m (*) [P]
						Marine microbial communities from North Pacific Subtropical Gyre, Station ALOHA - HOT231_1_1000m (*) [P]
						Marine microbial communities from North Pacific Subtropical Gyre, Station ALOHA - HOT232_1_0770m (*) [P]
						Marine microbial communities from North Pacific Subtropical Gyre, Station ALOHA - HOT232_1_1000m (*) [P]
						Marine planktonic communities from Hawaii Ocean Times Series Station (HOT/ALOHA) - 5_Below_upper_mesopelagic_500m (*) [P]
						Marine planktonic communities from Hawaii Ocean Times Series Station (HOT/ALOHA) - 6_Oxygen_minimum_layer_770m (*) [P]
					Sediment	Deep subsurface microbial communities from Aarhus Bay to uncover new lineages of life (NeLLi) - Aarhus_00045 metaG (*) [D]
						Deep subsurface microbial communities from Anholt, Denmark to uncover new lineages of life (NeLLi) - Anholt_01485 metaG (*) [D]
						Deep subsurface microbial communities from Anholt, Denmark to uncover new lineages of life (NeLLi) - Anholt_01485 metaG (SPAdes) (*) [D]
						Deep subsurface microbial communities from Baltic Sea to uncover new lineages of life (NeLLi) - Landsort_02402 metaG (*) [D]
						Deep subsurface microbial communities from Baltic Sea to uncover new lineages of life (NeLLi) - Landsort_02402 metaG (SPAdes) (*) [D]
						Deep subsurface microbial communities from Black Sea to uncover new lineages of life (NeLLi) - Black_00105 metaG (*) [D]
						Deep subsurface microbial communities from Black Sea to uncover new lineages of life (NeLLi) - Black_00105 metaG (SPAdes) (*) [D]
						Deep subsurface microbial communities from Indian Ocean to uncover new lineages of life (NeLLi) - Sumatra_00157 metaG (*) [D]
						Deep subsurface microbial communities from Indian Ocean to uncover new lineages of life (NeLLi) - Sumatra_00157 metaG (SPAdes) (*) [D]
						Deep subsurface microbial communities from Indian Ocean to uncover new lineages of life (NeLLi) - Sumatra_00607 metaG (*) [D]
						Deep subsurface microbial communities from Indian Ocean to uncover new lineages of life (NeLLi) - Sumatra_00607 metaG (SPAdes) (*) [D]
						Deep subsurface microbial communities from Kermadec Trench to uncover new lineages of life (NeLLi) - N074 metaG (*) [D]
						Deep subsurface microbial communities from Kermadec Trench to uncover new lineages of life (NeLLi) - N075 metaG (*) [D]
						Deep subsurface microbial communities from Mariana Trench to uncover new lineages of life (NeLLi) - CR02 metaG (*) [D]
						Deep subsurface microbial communities from Mariana Trench to uncover new lineages of life (NeLLi) - CR04 metaG (*) [D]
						Deep subsurface microbial communities from South Atlantic Ocean to uncover new lineages of life (NeLLi) - Benguela_00093 metaG (*) [D]
						Deep subsurface microbial communities from South Atlantic Ocean to uncover new lineages of life (NeLLi) - Benguela_00093 metaG (SPAdes) (*) [D]
						Deep subsurface microbial communities from South Pacific Ocean to uncover new lineages of life (NeLLi) - Chile_00310 metaG (*) [D]
						Deep subsurface microbial communities from South Pacific Ocean to uncover new lineages of life (NeLLi) - Chile_00310 metaG (SPAdes) (*) [D]
						Deep-sea hydrothermal vent sediment bacterial and viral communities from Southwest Indian Ocean - SWIR-S021-M (*) [D]
						Deep-sea hydrothermal vent sediment bacterial and viral communities from Southwest Indian Ocean - SWIR-S021-V (*) [D]
						Marine microbial communities from various locations - University of British Columbia - sediment SCG71 (*) [D]
						Marine microbial communities from various locations - University of British Columbia - sediment SCG72 (*) [D]
						Marine microbial communities from various locations - University of British Columbia - sediment SCG74 (*) [D]
						Marine microbial communities from various locations - University of British Columbia - sediment SCG75 (*) [D]
						Marine microbial communities from various locations - University of British Columbia - sediment SCG76 (*) [D]
						Marine microbial communities from various locations - University of British Columbia - sediment SCG77 (*) [D]
						Marine microbial communities from various locations - University of British Columbia - sediment SCG81 (*) [D]
						Marine microbial communities from various locations - University of British Columbia - sediment SCG82 (*) [D]
						Marine microbial communities from various locations - University of British Columbia - sediment SCG83 (*) [D]
						Marine microbial communities from various locations - University of British Columbia - sediment SCG86 (*) [D]
						Marine microbial communities from various locations - University of British Columbia - sediment SCG87 (*) [D]
						Marine microbial communities from various locations - University of British Columbia - sediment SCG88 (*) [D]
						Marine microbial communities from various locations - University of British Columbia - sediment SCG89 (*) [D]
						Marine microbial communities from various locations - University of British Columbia - sediment SCG91 (*) [D]
						Marine sediment archaeal communities from Santa Barbara Basin, CA, that are anaerobic and methane-oxidizing - ANME Fosmids Round 1 (*) [D]
						Marine sediment archaeal communities from Santa Barbara Basin, CA, that are methane-oxidizing, sample 0-3 cm (*) [P]
						Marine sediment archaeal communities from Santa Barbara Basin, CA, that are methane-oxidizing, sample 12-15 cm (*) [P]
						Marine sediment archaeal communities from Santa Barbara Basin, CA, that are methane-oxidizing, sample 15-18 cm (*) [P]
						Marine sediment archaeal communities from Santa Barbara Basin, CA, that are methane-oxidizing, sample 3-6 cm (*) [P]
						Marine sediment archaeal communities from Santa Barbara Basin, CA, that are methane-oxidizing, sample 6-9 cm (*) [P]
						Marine sediment archaeal communities from Santa Barbara Basin, CA, that are methane-oxidizing, sample 9-12 cm (*) [P]
						Deep Marine Sediments WOR-3-8_10 (*) [P]
						Marine sediment microbial communities from White Oak River estuary, North Carolina - WOR-1-36_30 (*) [P]
						Marine sediment microbial communities from White Oak River estuary, North Carolina - WOR-1-36_30 (*) [P]
						Marine sediment microbial communities from White Oak River estuary, North Carolina - WOR-1-36_30 (SPAdes) (*) [P]
						Marine sediment microbial communities from White Oak River estuary, North Carolina - WOR-1-52-54 (*) [P]
						Marine sediment microbial communities from White Oak River estuary, North Carolina - WOR-1-52-54 (SPAdes) (*) [P]
						Marine sediment microbial communities from White Oak River estuary, North Carolina - WOR-2-30_32 (*) [P]
						Marine sediment microbial communities from White Oak River estuary, North Carolina - WOR-2-30_32 (SPAdes) (*) [P]
						Marine sediment microbial communities from White Oak River estuary, North Carolina - WOR-2-8_12 (*) [P]
						Marine sediment microbial communities from White Oak River estuary, North Carolina - WOR-2-8_12 (SPAdes) (*) [P]
						Marine sediment microbial communities from White Oak River estuary, North Carolina - WOR-3-24_28 (*) [P]
						Marine sediment microbial communities from White Oak River estuary, North Carolina - WOR-3-8_10 (*) [P]
						Marine sediment microbial communities from White Oak River estuary, North Carolina - WOR-3-8_10 (SPAdes) (*) [P]
						Marine sediment microbial community near Lokis castle (*) [D]
						Marine sediment microbial community near Lokis castle (*) [D]
					Unclassified	Microbial communities of water from the North Atlantic ocean - ACM58 (*) [D]
						Microbial communities of water from the North Atlantic ocean - ACM59 (*) [D]
						Microbial communities of water from the North Atlantic ocean - ACM60 (*) [D]
						Marine microbial communities from station ALOHA, North Pacific Subtropical Gyre - HC15-DNA-20-200_MG (*) [D]
						Marine microbial communities from station ALOHA, North Pacific Subtropical Gyre - HC15-DNA-20-25_MG (*) [D]
						Deep ocean microbial communities from the Global Malaspina Expedition - Deep seawater metaT blank (Metagenome Metatranscriptome) (*) [D]
						Marine microbial communities from East of Antigua and Barbuda, Atlantic Ocean - MP2497 (*) [P]
						Marine microbial communities from East of Antigua and Barbuda, Atlantic Ocean - MP2497 (SPAdes) (*) [P]
						Marine microbial communities from South of Eden, South Pacific Ocean - MP1434 (*) [P]
						Marine microbial communities from South of Eden, South Pacific Ocean - MP1434 (SPAdes) (*) [P]
						Marine microbial communities from the Deep Atlantic Ocean - MMD0.2 (*) [P]
						Marine microbial communities from the Deep Atlantic Ocean - MMD0.2 (SPAdes) (*) [P]
						Marine microbial communities from the Deep Atlantic Ocean - MMD3.0 (*) [P]
						Marine microbial communities from the Deep Atlantic Ocean - MMD3.0 (SPAdes) (*) [P]
						Marine microbial communities from the Deep Atlantic Ocean - MP0103 (*) [P]
						Marine microbial communities from the Deep Atlantic Ocean - MP0103 (SPAdes) (*) [P]
						Marine microbial communities from the Deep Atlantic Ocean - MP0104 (*) [P]
						Marine microbial communities from the Deep Atlantic Ocean - MP0104 (SPAdes) (*) [P]
						Marine microbial communities from the Deep Indian Ocean - MP0900 (*) [P]
						Marine microbial communities from the Deep Indian Ocean - MP0900 (SPAdes) (*) [P]
						Marine microbial communities from the Deep Indian Ocean - MP0901 (*) [P]
						Marine microbial communities from the Deep Indian Ocean - MP0901 (SPAdes) (*) [P]
						Marine microbial communities from the Deep Indian Ocean - MP0958 (Metagenome Metatranscriptome) (*) [D]
						Marine microbial communities from the Deep Indian Ocean - MP0959 (*) [P]
						Marine microbial communities from the Deep Indian Ocean - MP0959 (SPAdes) (*) [P]
						Marine microbial communities from the Deep Pacific Ocean - MP1423 (Metagenome Metatranscriptome) (version 2) (*) [D]
						Marine microbial communities from the Deep Pacific Ocean - MP1482 (*) [P]
						Marine microbial communities from the Deep Pacific Ocean - MP1482 (SPAdes) (*) [P]
						Marine microbial communities from the Deep Pacific Ocean - MP1483 (*) [P]
						Marine microbial communities from the Deep Pacific Ocean - MP1483 (SPAdes) (*) [P]
						Marine microbial communities from the Deep Pacific Ocean - MP1492 (Metagenome Metatranscriptome) (version 2) (*) [D]
						Marine microbial communities from the Deep Pacific Ocean - MP1493 (*) [P]
						Marine microbial communities from the Deep Pacific Ocean - MP1493 (SPAdes) (*) [P]
						Metatranscriptome of deep ocean microbial communities from Atlantic Ocean - MP0101 (Metagenome Metatranscriptome) (*) [D]
						Metatranscriptome of deep ocean microbial communities from Atlantic Ocean - MP0258 (Metagenome Metatranscriptome) (*) [D]
						Metatranscriptome of deep ocean microbial communities from Atlantic Ocean - MP0325 (Metagenome Metatranscriptome) (*) [D]
						Metatranscriptome of deep ocean microbial communities from Atlantic Ocean - MP0362 (Metagenome Metatranscriptome) (*) [D]
						Metatranscriptome of deep ocean microbial communities from Atlantic Ocean - MP0548 (Metagenome Metatranscriptome) (*) [D]
						Metatranscriptome of deep ocean microbial communities from Blanes Bay, Balearic Sea - MPBL120807 (Metagenome Metatranscriptome) (*) [D]
						Metatranscriptome of deep ocean microbial communities from Blanes Bay, Balearic Sea - MPBL130115 (Metagenome Metatranscriptome) (*) [D]
						Metatranscriptome of deep ocean microbial communities from Pacific Ocean - MP1480 (Metagenome Metatranscriptome) (*) [D]
						Metatranscriptome of deep ocean microbial communities from Pacific Ocean - MP1481 (Metagenome Metatranscriptome) (*) [D]
						Metatranscriptome of deep ocean microbial communities from Pacific Ocean - MP1602 (Metagenome Metatranscriptome) (*) [D]
						Metatranscriptome of deep ocean microbial communities from Pacific Ocean - MP2156 (Metagenome Metatranscriptome) (*) [D]
						Metatranscriptome of deep ocean microbial communities from Pacific Ocean - MP2254 (Metagenome Metatranscriptome) (*) [D]
						Metatranscriptome of deep ocean microbial communities from Pacific Ocean - MP2255 (Metagenome Metatranscriptome) (*) [D]
						Metatranscriptome of deep ocean microbial communities from South Indian Ocean - MP0895 (Metagenome Metatranscriptome) (*) [D]
						Metatranscriptome of deep ocean microbial communities from South Indian Ocean - MP1089 (Metagenome Metatranscriptome) (*) [D]
						Metatranscriptome of deep ocean microbial communities from South Indian Ocean - MP1138 (Metagenome Metatranscriptome) (*) [D]
						Marine microbial communites from Sargasso Sea - Prochlorococcus B258 80m rep 1 (*) [D]
						Marine microbial communites from Sargasso Sea - Synechococcus B261 80m rep 1 (*) [D]
						Marine microbial communities from various locations - University of British Columbia - seawater enrichment SCG45 (*) [D]
						Marine microbial communities from various locations - University of British Columbia - seawater enrichment SCG46 (*) [D]
						Marine microbial communities from various locations - University of British Columbia - seawater enrichment SCG48 (*) [D]
						Marine microbial communities from various locations - University of British Columbia - seawater enrichment SCG49 (*) [D]
						Marine hypoxic microbial communities from the Gulf of Mexico, USA - 10m_Station4_GOM_Metagenome (*) [D]
						Marine hypoxic microbial communities from the Gulf of Mexico, USA - 10m_Station5_GOM_Metagenome (*) [D]
						Marine hypoxic microbial communities from the Gulf of Mexico, USA - 10m_Station7_GOM_Metagenome (*) [D]
						Marine hypoxic microbial communities from the Gulf of Mexico, USA - 11m_Station1_GOM_Metagenome (*) [D]
						Marine hypoxic microbial communities from the Gulf of Mexico, USA - 11m_Station6_GOM_Metagenome (*) [D]
						Marine microbial communities from Bermuda, Atlantic Ocean - GS001 (*) [P]
						Marine microbial communities from Cocos Island, Costa Rica - GS023 (*) [P]
						Marine microbial communities from Galapagos, Equador - GS026 (*) [P]
						Marine microbial communities from Panama City, Panama - GS022 (*) [P]
						Marine microbial communities from Polynesia - GS044 (*) [P]
						Marine microbial communities from Polynesia - GS045 (*) [P]
						Marine microbial communities from Polynesia - GS046 (*) [P]
						Marine microbial communities from Polynesia - GS047 (*) [P]
						Marine microbial communities from Roca Redonda, Equador - GS030 (*) [P]
						Marine microbial communities from Rosario Bank, Honduras - GS018 (*) [P]
						Marine microbial communities from Yucatan Channel, Mexico - GS017 (*) [P]
						Marine microbial communities from the Equatorial Pacific Ocean - GS037 (*) [P]
						Marine microbial communities from the Indian Ocean - GS112 (*) [P]
						Marine microbial communities from the Sargasso Sea - GS000a &b (*) [P]
						Marine microbial communities from the Sargasso Sea - GS000c (*) [P]
						Marine microbial communities from the Sargasso Sea - GS000d (*) [P]
						Marine microbial communities from the Tropical South Pacific Ocean - GS038 (*) [P]
						Marine microbial communities from the Tropical South Pacific Ocean - GS039 (*) [P]
						Marine microbial communities from the Tropical South Pacific Ocean - GS040 (*) [P]
						Marine microbial communities from the Tropical South Pacific Ocean - GS041 (*) [P]
						Marine microbial communities from the Tropical South Pacific Ocean - GS042 (*) [P]
						Marine microbial communities from the Tropical South Pacific Ocean - GS043 (*) [P]
						Marine microbial communities from Western Arctic Ocean, Canada - AG5_32.2 (*) [D]
						Marine microbial communities from Western Arctic Ocean, Canada - AG5_33.1 (*) [D]
						Marine microbial communities from Western Arctic Ocean, Canada - AG5_Bottom (*) [D]
						Marine microbial communities from Western Arctic Ocean, Canada - AG5_SCM (*) [D]
						Marine microbial communities from Western Arctic Ocean, Canada - AG5_Surface (*) [D]
						Marine microbial communities from Western Arctic Ocean, Canada - AG5_Tmax (*) [D]
						Marine microbial communities from oxygen minimum zone in mesopelagic equatorial Pacific - METZYME_3_150m (*) [P]
						Marine microbial communities from oxygen minimum zone in mesopelagic equatorial Pacific - METZYME_3_150m (SPAdes) (*) [P]
						Marine microbial communities from oxygen minimum zone in mesopelagic equatorial Pacific - METZYME_3_250m (*) [P]
						Marine microbial communities from oxygen minimum zone in mesopelagic equatorial Pacific - METZYME_3_250m (SPAdes) (*) [P]
						Marine microbial communities from oxygen minimum zone in mesopelagic equatorial Pacific - METZYME_3_300m (*) [P]
						Marine microbial communities from oxygen minimum zone in mesopelagic equatorial Pacific - METZYME_3_300m (SPAdes) (*) [P]
			Non-marine Saline and Alkaline	Alkaline	Sediment	Alkaline brine water microbial communities from Lake Tanatar, Kulunda Steppe, Russia - 7KL_010_BRINE (*) [D]
						Alkaline sediment microbial communities from Cock Soda Lake, Kulunda Steppe, Russia - 1KL_011_SED (*) [D]
						Alkaline sediment microbial communities from Cock Soda Lake, Kulunda Steppe, Russia - 3KL_010_SED (*) [D]
						Alkaline sediment microbial communities from Lake Bitter, Kulunda Steppe, Russia - 5KL_010_SED (*) [D]
						Alkaline sediment microbial communities from Lake Tanatar, Kulunda Steppe, Russia - 8KL_010_SED (*) [P]
						Alkaline sediment microbial communities from Lake Tanatar, Kulunda Steppe, Russia - 8KL_010_SED (SPAdes) (*) [P]
						Alkaline sediment microbial communities from Lake Tanatar, Kulunda Steppe, Russia - 9KL_010_SED (*) [D]
						Alkaline sediment microbial communities from bioreactor in Germany - Reactor TP_S2 (*) [D]
						Alkaline sediment microbial communities from bioreactor in Germany - TP_S3 (*) [D]
						Alkaline sediment microbial communities from bioreactor in Netherlands - Reactor TP_S13sol (*) [D]
					Unclassified	Alkaline brine water microbial communities from Lake Bitter, Kulunda Steppe, Russia - 5KL_010_BRINE (*) [D]
						Alkaline brine water microbial communities from Picturesque Lake, Kulunda Steppe, Russia - 4KL_010_BRINE (*) [D]
						Alkaline brine water microbial communities from Soda crystalizer, Kulunda Steppe, Russia - 6KL_011_BRINE (*) [D]
						Hypoxic/sulfidic aquatic microbial communities from Cistern Spring, Yellowstone National Park, USA (*) [D]
						Sulfidic aquatic microbial communities from Washburn Spring, Yellowstone National Park, USA - WS (*) [P]
						Sulfidic aquatic microbial communities from Washburn Spring, Yellowstone National Park, USA - WS (SPADES assembly) (*) [P]
						Sulfidic aquatic microbial communities from Washburn Spring, Yellowstone National Park, USA - WS (SPAdes) (*) [P]
				Hypersaline	Microbial mats	Hot spring microbial communities from Elkhorn Slough, Monterey Bay, USA - CR6A (Metagenome Metatranscriptome) (*) [D]
						Hot spring microbial communities from Elkhorn Slough, Monterey Bay, USA - CR6B (Metagenome Metatranscriptome) (*) [P]
						Hot spring microbial communities from Elkhorn Slough, Monterey Bay, USA - MR2A (Metagenome Metatranscriptome) (*) [P]
						Hot spring microbial communities from Elkhorn Slough, Monterey Bay, USA - MR6A (Metagenome Metatranscriptome) (*) [P]
						Hot spring microbial communities from Josephs Coat, Yellowstone National Park, USA - JC2_E (SPADES assembly) (*) [P]
						Hot spring microbial streamer communities from Conch Spring, Yellowstone National Park, USA - CON_C (SPADES assembly) (*) [P]
				Saline	Epilimnion	Saline surface water microbial communities from Etoliko Lagoon, Greece - surface water (0 m) (*) [D]
					Sediment	Marine sediment microbial community from La Parguera, Puerto Rico - BB Mangrove A Sediment (*) [D]
						Marine sediment microbial community from Union City, CA, USA - Pond 1C Sediment 2 (*) [D]
						Saline sediment microbial community from Etoliko Lagoon, Greece (*) [D]
						Saline surface water microbial communities from Etoliko Lagoon, Greece - halocline water (15 m) (*) [D]
					Unclassified	Marine microbial community from Union City, CA, USA - Pond 1C Liquid 1 (*) [D]
						Marine microbial community from Union City, CA, USA - Pond 1C Liquid 2 (*) [D]
						Salt pond microbial community from Fremont, CA, USA - Pond A23 Liquid 1 (*) [D]
						Salt pond microbial community from Fremont, CA, USA - Pond A23 Liquid 2 (*) [D]
						Metatranscriptome of saline water microbial communities from Sakinaw Lake, British Columbia, Canada - sak_2010_1_5_120m (Metagenome Metatranscriptome) (*) [D]
						Metatranscriptome of saline water microbial communities from Sakinaw Lake, British Columbia, Canada - sak_2010_1_5_45m (Metagenome Metatranscriptome) (*) [D]
						Metatranscriptome of saline water microbial communities from Sakinaw Lake, British Columbia, Canada - sak_2010_1_5_50m (Metagenome Metatranscriptome) (*) [D]
						Metatranscriptome of saline water microbial communities from Sakinaw Lake, British Columbia, Canada - sak_2010_1_5_55m (Metagenome Metatranscriptome) (*) [D]
						Metatranscriptome of saline water microbial communities from Sakinaw Lake, British Columbia, Canada - sak_2010_1_5_80m (Metagenome Metatranscriptome) (*) [D]
						Marine microbial communities from Ellis Fjord, Antarctic Ocean - #1056 (*) [D]
						Marine microbial communities from Ellis Fjord, Antarctic Ocean - #1058 (*) [D]
						Marine microbial communities from Ellis Fjord, Antarctic Ocean - #1060 (*) [D]
						Marine microbial communities from Ellis Fjord, Antarctic Ocean - #987 (*) [D]
						Saline lake microbial communities from Ace Lake, Antarctica - Antarctic Ace Lake Metagenome 02UK1 (*) [D]
						Saline lake microbial communities from Ace Lake, Antarctica - Antarctic Ace Lake Metagenome 02UK8 (*) [D]
						Saline lake microbial communities from Ace Lake, Antarctica - Antarctic Ace Lake Metagenome 02UK9 (*) [D]
						Saline lake microbial communities from Ace Lake, Antarctica - Antarctic Ace Lake Metagenome 02UKA (*) [D]
						Saline water microbial communities from Ace Lake, Antarctica - #1004 (*) [D]
						Saline water microbial communities from Ace Lake, Antarctica - #1006 (*) [D]
						Saline water microbial communities from Ace Lake, Antarctica - #1008 (*) [D]
		Terrestrial	Soil	Crop	Agricultural land	Agricultural soil microbial communities from Georgia to study Nitrogen management - GA AS100 (*) [D]
						Agricultural soil microbial communities from Georgia to study Nitrogen management - GA AS100 (SPAdes) (*) [D]
						Agricultural soil microbial communities from Georgia to study Nitrogen management - GA AS200 (*) [D]
						Agricultural soil microbial communities from Georgia to study Nitrogen management - GA AS200 (SPAdes) (*) [D]
						Agricultural soil microbial communities from Georgia to study Nitrogen management - GA Control (*) [D]
						Agricultural soil microbial communities from Georgia to study Nitrogen management - GA Control (SPAdes) (*) [D]
						Agricultural soil microbial communities from Georgia to study Nitrogen management - GA Plitter (*) [D]
						Agricultural soil microbial communities from Georgia to study Nitrogen management - GA Plitter (SPAdes) (*) [D]
						Agricultural soil microbial communities from Utah to study Nitrogen management - NC AS100 (*) [D]
						Agricultural soil microbial communities from Utah to study Nitrogen management - NC AS100 (SPAdes) (*) [D]
						Agricultural soil microbial communities from Utah to study Nitrogen management - NC AS200 (*) [D]
						Agricultural soil microbial communities from Utah to study Nitrogen management - NC AS200 (SPAdes) (*) [D]
						Agricultural soil microbial communities from Utah to study Nitrogen management - NC Compost (*) [D]
						Agricultural soil microbial communities from Utah to study Nitrogen management - NC Compost (SPAdes) (*) [D]
						Agricultural soil microbial communities from Utah to study Nitrogen management - NC Control (*) [D]
						Agricultural soil microbial communities from Utah to study Nitrogen management - NC Control (SPAdes) (*) [D]
						Cornfield soil microbial communities from Stanford, California, USA - CI-CA-CRN metaT (Metagenome Metatranscriptome) (*) [D]
				Loam	Agricultural soil	Corn rhizosphere microbial communities from Kellogg Biological Station, Michigan, USA - KBS C6-3B metaG (*) [D]
						Corn rhizosphere microbial communities from Kellogg Biological Station, Michigan, USA - KBS C6-3B metaG (SPAdes) (*) [D]
						Corn rhizosphere microbial communities from Kellogg Biological Station, Michigan, USA - KBS C6-3L metaG (*) [D]
						Corn rhizosphere microbial communities from Kellogg Biological Station, Michigan, USA - KBS C7-3B metaG (*) [D]
						Corn rhizosphere microbial communities from Kellogg Biological Station, Michigan, USA - KBS C7-3B metaG (SPAdes) (*) [D]
						Corn, switchgrass and miscanthus rhizosphere microbial communities from Kellogg Biological Station, Michigan, USA - KBS K1-10-1 metaG (*) [D]
						Corn, switchgrass and miscanthus rhizosphere microbial communities from Kellogg Biological Station, Michigan, USA - KBS K1-10-2 metaG (*) [D]
						Corn, switchgrass and miscanthus rhizosphere microbial communities from Kellogg Biological Station, Michigan, USA - KBS K1-10-3 metaG (*) [D]
						Corn rhizosphere microbial communities from Kellogg Biological Station, Michigan, USA - KBS C7.1-3L metaG (*) [D]
						Corn rhizosphere microbial communities from Kellogg Biological Station, Michigan, USA - KBS C7.1-3L metaG (SPAdes) (*) [D]
						Corn rhizosphere microbial communities from Kellogg Biological Station, Michigan, USA - KBS C7.2-3L metaG (*) [D]
						Corn rhizosphere microbial communities from Kellogg Biological Station, Michigan, USA - KBS C8-3B metaG (*) [D]
						Corn rhizosphere microbial communities from Kellogg Biological Station, Michigan, USA - KBS C8-3B metaG (SPAdes) (*) [D]
						Corn, switchgrass and miscanthus rhizosphere microbial communities from Kellogg Biological Station, Michigan, USA - KBS K1-25-1 metaG (*) [D]
						Corn, switchgrass and miscanthus rhizosphere microbial communities from Kellogg Biological Station, Michigan, USA - KBS K1-25-2 metaG (*) [D]
						Corn, switchgrass and miscanthus rhizosphere microbial communities from Kellogg Biological Station, Michigan, USA - KBS K1-25-3 metaG (*) [D]
						Corn, switchgrass and miscanthus rhizosphere microbial communities from Kellogg Biological Station, Michigan, USA - KBS K1-50-1 metaG (*) [D]
						Corn, switchgrass and miscanthus rhizosphere microbial communities from Kellogg Biological Station, Michigan, USA - KBS K1-50-2 metaG (*) [D]
						Corn, switchgrass and miscanthus rhizosphere microbial communities from Kellogg Biological Station, Michigan, USA - KBS K1-50-3 metaG (*) [D]
						Corn, switchgrass and miscanthus rhizosphere microbial communities from Kellogg Biological Station, Michigan, USA - KBS K5-10-1 metaG (*) [D]
						Corn, switchgrass and miscanthus rhizosphere microbial communities from Kellogg Biological Station, Michigan, USA - KBS K5-10-1 metaG (SPAdes) (*) [D]
						Corn, switchgrass and miscanthus rhizosphere microbial communities from Kellogg Biological Station, Michigan, USA - KBS K5-10-2 metaG (*) [D]
						Corn, switchgrass and miscanthus rhizosphere microbial communities from Kellogg Biological Station, Michigan, USA - KBS K5-10-3 metaG (*) [D]
						Corn, switchgrass and miscanthus rhizosphere microbial communities from Kellogg Biological Station, Michigan, USA - KBS K5-25-1 metaG (*) [D]
						Corn, switchgrass and miscanthus rhizosphere microbial communities from Kellogg Biological Station, Michigan, USA - KBS K5-25-1 metaG (SPAdes) (*) [D]
						Corn, switchgrass and miscanthus rhizosphere microbial communities from Kellogg Biological Station, Michigan, USA - KBS K5-25-2 metaG (*) [D]
						Corn, switchgrass and miscanthus rhizosphere microbial communities from Kellogg Biological Station, Michigan, USA - KBS K5-25-3 metaG (*) [D]
						Corn, switchgrass and miscanthus rhizosphere microbial communities from Kellogg Biological Station, Michigan, USA - KBS K5-50-1 metaG (*) [D]
						Corn, switchgrass and miscanthus rhizosphere microbial communities from Kellogg Biological Station, Michigan, USA - KBS K5-50-1 metaG (SPAdes) (*) [D]
						Corn, switchgrass and miscanthus rhizosphere microbial communities from Kellogg Biological Station, Michigan, USA - KBS K5-50-2 metaG (*) [D]
						Corn, switchgrass and miscanthus rhizosphere microbial communities from Kellogg Biological Station, Michigan, USA - KBS K5-50-2 metaG (SPAdes) (*) [D]
						Corn, switchgrass and miscanthus rhizosphere microbial communities from Kellogg Biological Station, Michigan, USA - KBS K5-50-3 metaG (*) [D]
						Corn, switchgrass and miscanthus rhizosphere microbial communities from Kellogg Biological Station, Michigan, USA - LAR L11-1 metaG (*) [D]
						Corn, switchgrass and miscanthus rhizosphere microbial communities from Kellogg Biological Station, Michigan, USA - LAR L11-1 metaG (SPAdes) (*) [D]
						Corn, switchgrass and miscanthus rhizosphere microbial communities from Kellogg Biological Station, Michigan, USA - LAR L11-2 metaG (*) [D]
						Corn, switchgrass and miscanthus rhizosphere microbial communities from Kellogg Biological Station, Michigan, USA - LAR L11-2 metaG (SPAdes) (*) [D]
						Corn, switchgrass and miscanthus rhizosphere microbial communities from Kellogg Biological Station, Michigan, USA - LAR L11-3 metaG (*) [D]
						Corn, switchgrass and miscanthus rhizosphere microbial communities from Kellogg Biological Station, Michigan, USA - LAR L5-1 metaG (*) [D]
						Corn, switchgrass and miscanthus rhizosphere microbial communities from Kellogg Biological Station, Michigan, USA - LAR L5-1 metaG (SPAdes) (*) [D]
						Corn, switchgrass and miscanthus rhizosphere microbial communities from Kellogg Biological Station, Michigan, USA - LAR L5-2 metaG (*) [D]
						Corn, switchgrass and miscanthus rhizosphere microbial communities from Kellogg Biological Station, Michigan, USA - LAR L5-2 metaG (SPAdes) (*) [D]
						Corn, switchgrass and miscanthus rhizosphere microbial communities from Kellogg Biological Station, Michigan, USA - LAR L5-3 metaG (*) [D]
						Corn, switchgrass and miscanthus rhizosphere microbial communities from Kellogg Biological Station, Michigan, USA - LAR L5-3 metaG (SPAdes) (*) [D]
						Corn, switchgrass and miscanthus rhizosphere microbial communities from Kellogg Biological Station, Michigan, USA - LAR L8-1 metaG (*) [D]
						Corn, switchgrass and miscanthus rhizosphere microbial communities from Kellogg Biological Station, Michigan, USA - LAR L8-1 metaG (SPAdes) (*) [D]
						Corn, switchgrass and miscanthus rhizosphere microbial communities from Kellogg Biological Station, Michigan, USA - LAR L8-2 metaG (*) [D]
						Corn, switchgrass and miscanthus rhizosphere microbial communities from Kellogg Biological Station, Michigan, USA - LAR L8-2 metaG (SPAdes) (*) [D]
						Corn, switchgrass and miscanthus rhizosphere microbial communities from Kellogg Biological Station, Michigan, USA - LAR L8-3 metaG (*) [D]
						Corn, switchgrass and miscanthus rhizosphere microbial communities from Kellogg Biological Station, Michigan, USA - LAR L8-3 metaG (SPAdes) (*) [D]
						Switchgrass rhizosphere microbial communities from Kellogg Biological Station, Michigan, USA - KBS S1-3H metaG (*) [D]
						Switchgrass rhizosphere microbial communities from Kellogg Biological Station, Michigan, USA - KBS S1-3L metaG (*) [D]
						Switchgrass rhizosphere microbial communities from Kellogg Biological Station, Michigan, USA - KBS S2-3H metaG (*) [D]
						Switchgrass rhizosphere microbial communities from Kellogg Biological Station, Michigan, USA - KBS S2-3H metaG (SPAdes) (*) [D]
						Switchgrass rhizosphere microbial communities from Kellogg Biological Station, Michigan, USA - KBS S2-3L metaG (*) [D]
						Switchgrass rhizosphere microbial communities from Kellogg Biological Station, Michigan, USA - KBS S3-3H metaG (*) [D]
						Switchgrass rhizosphere microbial communities from Kellogg Biological Station, Michigan, USA - KBS S3-3L metaG (*) [D]
						Switchgrass rhizosphere microbial communities from Kellogg Biological Station, Michigan, USA - KBS S3-3L metaG (SPAdes) (*) [D]
					Forest Soil	Forest soil microbial communities from El Dorado National Forest, California, USA - Mediterranean Blodgett CA OM1_M1 (*) [P]
						Forest soil microbial communities from El Dorado National Forest, California, USA - Mediterranean Blodgett CA OM1_M1 (*) [P]
						Forest soil microbial communities from El Dorado National Forest, California, USA - Mediterranean Blodgett CA OM1_M1 (SPAdes) (*) [P]
						Forest soil microbial communities from El Dorado National Forest, California, USA - Mediterranean Blodgett CA OM1_M2 (*) [P]
						Forest soil microbial communities from El Dorado National Forest, California, USA - Mediterranean Blodgett CA OM1_M2 (SPAdes) (*) [P]
						Mediterranean Blodgett CA OM1_O3 (Mediterranean Blodgett coassembly) (*) [P]
						Reference soil microbial communities from the Hubbard Brook experimental Forest, New Hampshire, USA - Hubbard Brook CCASE Soil Metagenome REF1 (*) [D]
						Reference soil microbial communities from the Hubbard Brook experimental Forest, New Hampshire, USA - Hubbard Brook CCASE Soil Metagenome REF1 (SPAdes) (*) [D]
						Reference soil microbial communities from the Hubbard Brook experimental Forest, New Hampshire, USA - Hubbard Brook CCASE Soil Metagenome REF2 (*) [D]
						Reference soil microbial communities from the Hubbard Brook experimental Forest, New Hampshire, USA - Hubbard Brook CCASE Soil Metagenome REF2 (SPAdes) (*) [D]
						Warmed and freeze-thawed soil microbial communities from the Hubbard Brook experimental Forest, New Hampshire - Hubbard Brook CCASE Soil Metagenome WFT 5 (*) [D]
						Warmed and freeze-thawed soil microbial communities from the Hubbard Brook experimental Forest, New Hampshire - Hubbard Brook CCASE Soil Metagenome WFT 5 (v2) (*) [D]
						Warmed and freeze-thawed soil microbial communities from the Hubbard Brook experimental Forest, New Hampshire - Hubbard Brook CCASE Soil Metagenome WFT 6 (*) [D]
						Warmed and freeze-thawed soil microbial communities from the Hubbard Brook experimental Forest, New Hampshire - Hubbard Brook CCASE Soil Metagenome WFT 6 (SPAdes) (*) [D]
						Warmed soil microbial communities from the Hubbard Brook experimental Forest, New Hampshire - Hubbard Brook CCASE Soil Metagenome WRM 3 (*) [D]
						Warmed soil microbial communities from the Hubbard Brook experimental Forest, New Hampshire - Hubbard Brook CCASE Soil Metagenome WRM 3 (SPAdes) (*) [D]
						Warmed soil microbial communities from the Hubbard Brook experimental Forest, New Hampshire - Hubbard Brook CCASE Soil Metagenome WRM 4 (*) [D]
						Warmed soil microbial communities from the Hubbard Brook experimental Forest, New Hampshire - Hubbard Brook CCASE Soil Metagenome WRM 4 (SPAdes) (*) [D]
						Tropical forest soil microbial communities from Panama analyzed to predict greenhouse gas emissions - Panama Soil Plot 1 MoBio (*) [D]
						Tropical forest soil microbial communities from Panama analyzed to predict greenhouse gas emissions - Panama Soil Plot 1 MoBio (SPAdes) (*) [D]
						Tropical forest soil microbial communities from Panama analyzed to predict greenhouse gas emissions - Panama Soil Plot 30 MoBio (*) [D]
						Tropical forest soil microbial communities from Panama analyzed to predict greenhouse gas emissions - Panama Soil Plot 30 MoBio (SPAdes) (*) [D]
						Tropical forest soil microbial communities from Panama analyzed to predict greenhouse gas emissions - Panama Soil Plot 36 MoBio (*) [D]
						Tropical forest soil microbial communities from Panama analyzed to predict greenhouse gas emissions - Panama Soil Plot 36 MoBio (SPAdes) (*) [D]
						Tropical forest soil microbial communities from Panama analyzed to predict greenhouse gas emissions - Panama Soil Plot 6 MoBio (*) [D]
						Tropical forest soil microbial communities from Panama analyzed to predict greenhouse gas emissions - Panama Soil Plot 6 MoBio (SPAdes) (*) [D]
					Grasslands	Grasslands soil microbial communities from the Angelo Coastal Reserve, California, USA - Sample Angelo_122 (*) [D]
						Grasslands soil microbial communities from the Angelo Coastal Reserve, California, USA - Sample Angelo_122 (SPAdes) (*) [D]
						Grasslands soil microbial communities from the Angelo Coastal Reserve, California, USA - Sample Angelo_126 (*) [D]
						Grasslands soil microbial communities from the Angelo Coastal Reserve, California, USA - Sample Angelo_126 (SPAdes) (*) [D]
						Grasslands soil microbial communities from Chapel Hill, North Carolina, USA that are Nitrogen fertilized - NN335 (*) [P]
						Grasslands soil microbial communities from Chapel Hill, North Carolina, USA that are Nitrogen fertilized - NN335 (SPAdes) (*) [P]
						Grasslands soil microbial communities from Chapel Hill, North Carolina, USA that are Nitrogen fertilized - NN339 (*) [P]
						Grasslands soil microbial communities from Chapel Hill, North Carolina, USA that are Nitrogen fertilized - NN339 (SPAdes) (*) [P]
						Grasslands soil microbial communities from Chapel Hill, North Carolina, USA that are Nitrogen fertilized - NN357 (*) [P]
						Grasslands soil microbial communities from Chapel Hill, North Carolina, USA that are Nitrogen fertilized - NN357 (SPAdes) (*) [P]
						Grasslands soil microbial communities from Chapel Hill, North Carolina, USA that are Nitrogen fertilized -NN336 (*) [P]
						Grasslands soil microbial communities from Chapel Hill, North Carolina, USA that are Nitrogen fertilized -NN336 (SPAdes) (*) [P]
						Grasslands soil microbial communities from Gorham, Kansas, USA that are Nitrogen fertilized - NN603 (*) [P]
						Grasslands soil microbial communities from Gorham, Kansas, USA that are Nitrogen fertilized - NN603 (SPAdes) (*) [P]
						Grasslands soil microbial communities from Gorham, Kansas, USA that are Nitrogen fertilized - NN606 (*) [P]
						Grasslands soil microbial communities from Gorham, Kansas, USA that are Nitrogen fertilized - NN606 (SPAdes) (*) [P]
						Grasslands soil microbial communities from Gorham, Kansas, USA that are Nitrogen fertilized - NN609 (*) [P]
						Grasslands soil microbial communities from Gorham, Kansas, USA that are Nitrogen fertilized - NN609 (SPAdes) (*) [P]
						Grasslands soil microbial communities from Gorham, Kansas, USA that are Nitrogen fertilized - NN611 (*) [P]
						Grasslands soil microbial communities from Gorham, Kansas, USA that are Nitrogen fertilized - NN611 (SPAdes) (*) [P]
						Grasslands soil microbial communities from Kansas, USA that are Nitrogen fertilized - NN591 (*) [P]
						Grasslands soil microbial communities from Kansas, USA that are Nitrogen fertilized - NN591 (SPAdes) (*) [P]
						Grasslands soil microbial communities from Kansas, USA, that are Nitrogen fertilized - NN574 (*) [P]
						Grasslands soil microbial communities from Kansas, USA, that are Nitrogen fertilized - NN574 (SPAdes) (*) [P]
						Grasslands soil microbial communities from Kansas, USA, that are Nitrogen fertilized - NN575 (*) [P]
						Grasslands soil microbial communities from Nunn, Colorado, USA, that are Nitrogen fertilized - NN1093 (*) [P]
						Grasslands soil microbial communities from Nunn, Colorado, USA, that are Nitrogen fertilized - NN1093 (SPAdes) (*) [P]
						Grasslands soil microbial communities from Nunn, Colorado, USA, that are Nitrogen fertilized - NN1094 (*) [P]
						Grasslands soil microbial communities from Nunn, Colorado, USA, that are Nitrogen fertilized - NN1094 (SPAdes) (*) [P]
						Grasslands soil microbial communities from Nunn, Colorado, USA, that are Nitrogen fertilized - NN1095 (*) [P]
						Amended soil microbial communities from Kansas Great Prairies, USA - BrdU F1.2B (*) [D]
						Amended soil microbial communities from Kansas Great Prairies, USA - Total DNA F1.4 TB amended with BrdU and acetate no abondance (*) [D]
						Amended soil microbial communities from Kansas Great Prairies, USA - Total DNA no BrdU F1.4TC (*) [D]
						Amended soil microbial communities from Kansas Great Prairies, USA - acetate Total DNA F2.4TB (*) [D]
						Amended soil microbial communities from Kansas Great Prairies, USA - acetate and BrdU F2.1B (*) [D]
						Amended soil microbial communities from Kansas Great Prairies, USA - acetate and BrdU F2.3 B, extraction BrdU only, no abundance (*) [D]
						Grasslands soil microbial communities from Hopland, California, USA (*) [P]
						Grasslands soil microbial communities from Hopland, California, USA (*) [P]
						Grasslands soil microbial communities from Hopland, California, USA (version 2) (*) [P]
						Grasslands soil microbial communities from Hopland, California, USA - 2 (*) [D]
						Grasslands soil microbial communities from Hopland, California, USA - 2 (*) [D]
						Grasslands soil microbial communities from Hopland, California, USA - 2 (version 2) (*) [D]
					Unclassified	Grassland microbial communities from Loma Ridge, Irvine, California, USA, for plant litter decomposition studies - fosmids (*) [P]
						Soil microbial communities from Rifle, Colorado - Rifle CSP2_plank highO2_0.1 (*) [P]
						Soil microbial communities from Rifle, Colorado - Rifle CSP2_plank highO2_0.1 (SPAdes) (*) [P]
						Soil microbial communities from Rifle, Colorado - Rifle CSP2_plank highO2_0.2 (*) [P]
						Soil microbial communities from Rifle, Colorado - Rifle CSP2_plank highO2_1.2 (*) [P]
						Soil microbial communities from Rifle, Colorado - Rifle CSP2_plank lowO2_1.2 (*) [P]
						Soil microbial communities from Rifle, Colorado - Rifle CSP2_sed 10_1 (*) [P]
						Soil microbial communities from Rifle, Colorado - Rifle CSP2_sed 10_1 (SPAdes) (*) [P]
				Clay	Oil-contaminated	Wastewater microbial communities from Syncrude, Ft. McMurray, Alberta - Microbes from Oil-contaminated ecosystem in Alberta, Canada Inniskillen 604.3 (*) [P]
						Wastewater microbial communities from Syncrude, Ft. McMurray, Alberta - Microbes from Oil-contaminated ecosystem in Alberta, Canada Inniskillen 604.3 (*) [P]
					Unclassified	Metatranscriptome of soil microbial communities from Risofladan, Vaasa, Finland - OX-1 (Metagenome Metatranscriptome) (*) [D]
						Metatranscriptome of soil microbial communities from Risofladan, Vaasa, Finland - OX-2 (Metagenome Metatranscriptome) (*) [D]
						Metatranscriptome of soil microbial communities from Risofladan, Vaasa, Finland - OX-3 (Metagenome Metatranscriptome) (*) [D]
						Metatranscriptome of soil microbial communities from Risofladan, Vaasa, Finland - TR-1 (Metagenome Metatranscriptome) (*) [D]
						Metatranscriptome of soil microbial communities from Risofladan, Vaasa, Finland - TR-2 (Metagenome Metatranscriptome) (*) [D]
						Metatranscriptome of soil microbial communities from Risofladan, Vaasa, Finland - TR-3 (Metagenome Metatranscriptome) (*) [D]
						Metatranscriptome of soil microbial communities from Risofladan, Vaasa, Finland - UN-1 (Metagenome Metatranscriptome) (*) [D]
						Metatranscriptome of soil microbial communities from Risofladan, Vaasa, Finland - UN-2 (Metagenome Metatranscriptome) (*) [D]
						Metatranscriptome of soil microbial communities from Risofladan, Vaasa, Finland - UN-3 (Metagenome Metatranscriptome) (*) [D]
						Soil microbial communities from Risofladan, Vaasa, Finland - OX-1 (*) [D]
						Soil microbial communities from Risofladan, Vaasa, Finland - OX-2 (*) [D]
						Soil microbial communities from Risofladan, Vaasa, Finland - OX-3 (*) [D]
						Soil microbial communities from Risofladan, Vaasa, Finland - TR-1 (*) [D]
						Soil microbial communities from Risofladan, Vaasa, Finland - TR-2 (*) [D]
						Soil microbial communities from Risofladan, Vaasa, Finland - TR-3 (*) [D]
						Soil microbial communities from Risofladan, Vaasa, Finland - UN-1 (*) [D]
						Soil microbial communities from Risofladan, Vaasa, Finland - UN-2 (*) [D]
						Soil microbial communities from Risofladan, Vaasa, Finland - UN-3 (*) [D]
				Fossil	Unclassified	Fossil microbial communities from human bone sample from Teposcolula Yucundaa, Mexico - TP48 (*) [D]
				Hot	Acidic	Iron sulfur acid spring bacterial and archeal communities from Banff, Canada, to study Microbial Dark Matter (Phase II) - Paint Pots PPA 5.5 metaG (*) [D]
						Iron sulfur acid spring bacterial and archeal communities from Banff, Canada, to study Microbial Dark Matter (Phase II) - Paint Pots PPA 5.5 metaG (SPAdes) (*) [D]
						Iron sulfur acid spring bacterial and archeal communities from Banff, Canada, to study Microbial Dark Matter (Phase II) - Paint Pots PPM 11 metaG (*) [D]
						Iron sulfur acid spring bacterial and archeal communities from Banff, Canada, to study Microbial Dark Matter (Phase II) - Paint Pots PPM 11 metaG (SPAdes) (*) [D]
				Sand	Desert	Soil microbial communities from sample at FACE Site 3 Nevada Test Site Creosote CO2+ (*) [D]
						Soil microbial communities from sample at FACE Site 3 Nevada Test Site Creosote CO2- (*) [D]
						Soil microbial communities from sample at FACE Site 4 Nevada Test Site Crust CO2+ (*) [D]
						Soil microbial communities from sample at FACE Site 4 Nevada Test Site Crust CO2- (*) [D]
						Soil microbial communities from sample at FACE Site NTS_007 Nevada Test Site (*) [D]
						Soil microbial communities from sample at FACE Site NTS_067 Nevada Test Site (*) [D]
						Soil microbial communities from sample at FACE Site NTS_071 Nevada Test Site (*) [D]
						Soil microbial communities from sample at Multiple FACE and OTC sites (*) [D]
						Soil microbial communities from Colorado Plateau, Green Butte sample - Light Crust, Colorado Plateau, Green Butte 2 (*) [D]
						Soil microbial communities from Colorado Plateau, Greene Butte sample - Dark Crust, Colorado Plateau, Green Butte (*) [D]
						Soil microbial communities from Colorado Plateau, Greene Butte sample - Light Crust, Colorado Plateau, Green Butte (*) [P]
						Metatranscriptome of soil microbial communities from Anza Borrego desert, Southern California, United States - S1+v_10-13C (Metagenome Metatranscriptome) (*) [D]
						Metatranscriptome of soil microbial communities from Anza Borrego desert, Southern California, United States - S1+v_20 (Metagenome Metatranscriptome) (*) [D]
						Metatranscriptome of soil microbial communities from Anza Borrego desert, Southern California, United States - S1+v_20-13C (Metagenome Metatranscriptome) (*) [D]
						Metatranscriptome of soil microbial communities from Anza Borrego desert, Southern California, United States - S1+v_5-13C (Metagenome Metatranscriptome) (*) [D]
						Metatranscriptome of soil microbial communities from Anza Borrego desert, Southern California, United States - S3+v_20 (Metagenome Metatranscriptome) (*) [D]
						Metatranscriptome of soil microbial communities from Anza Borrego desert, Southern California, United States - S3+v_5 (Metagenome Metatranscriptome) (*) [D]
						Metatranscriptome of soil microbial communities from Anza Borrego desert, Southern California, United States - S3+v_5-13C (Metagenome Metatranscriptome) (*) [D]
						Metatranscriptome of soil microbial communities from Anza Borrego desert, Southern California, United States - S3_20-13C (Metagenome Metatranscriptome) (*) [D]
						Soil microbial communities from Anza Borrego desert, Southern California, United States - S1+v_10 (*) [D]
						Soil microbial communities from Anza Borrego desert, Southern California, United States - S1+v_10-13C (*) [D]
						Soil microbial communities from Anza Borrego desert, Southern California, United States - S1+v_20 (*) [D]
						Soil microbial communities from Anza Borrego desert, Southern California, United States - S1+v_20-13C (*) [D]
						Soil microbial communities from Anza Borrego desert, Southern California, United States - S1+v_5-13C (*) [D]
						Soil microbial communities from Anza Borrego desert, Southern California, United States - S1_10 (*) [D]
						Soil microbial communities from Anza Borrego desert, Southern California, United States - S1_10-13C (*) [D]
						Soil microbial communities from Anza Borrego desert, Southern California, United States - S1_20 (*) [D]
						Soil microbial communities from Anza Borrego desert, Southern California, United States - S1_5 (*) [D]
						Soil microbial communities from Anza Borrego desert, Southern California, United States - S1_5-13C (*) [D]
						Soil microbial communities from Anza Borrego desert, Southern California, United States - S3+v_10-13C (*) [D]
						Soil microbial communities from Anza Borrego desert, Southern California, United States - S3+v_20 (*) [D]
						Soil microbial communities from Anza Borrego desert, Southern California, United States - S3+v_20-13C (*) [D]
						Soil microbial communities from Anza Borrego desert, Southern California, United States - S3+v_5 (*) [D]
						Soil microbial communities from Anza Borrego desert, Southern California, United States - S3+v_5-13C (*) [D]
						Soil microbial communities from Anza Borrego desert, Southern California, United States - S3_10-13C (*) [D]
						Soil microbial communities from Anza Borrego desert, Southern California, United States - S3_20-13C (*) [D]
					Oil contaminated	Oil sands microbial communities from Horse River, Alberta, Canada - outcrops (*) [P]
						Oil sands microbial communities from Horse River, Alberta, Canada - outcrops collected from inside the river (*) [P]
					Unclassified	Beach sand microbial communities from Municipal Pensacola Beach, Florida - OS-J598 (*) [D]
						Beach sand microbial communities from Municipal Pensacola Beach, Florida - OS-S2 (*) [D]
						Beach sand microbial communities from Municipal Pensacola Beach, Florida - OS-S3 (*) [D]
						Groundwater microbial communities from the Columbia River, Washington, USA - GW-RW N1_0_10 (*) [D]
						Groundwater microbial communities from the Columbia River, Washington, USA - GW-RW N1_0_10 (SPAdes) (*) [D]
						Groundwater microbial communities from the Columbia River, Washington, USA - GW-RW N1_10_20 (*) [D]
						Groundwater microbial communities from the Columbia River, Washington, USA - GW-RW N1_10_20 (SPAdes) (*) [D]
						Groundwater microbial communities from the Columbia River, Washington, USA - GW-RW N1_20_30 (*) [D]
						Groundwater microbial communities from the Columbia River, Washington, USA - GW-RW N1_20_30 (SPAdes) (*) [D]
						Groundwater microbial communities from the Columbia River, Washington, USA - GW-RW N1_30_40 (*) [D]
						Groundwater microbial communities from the Columbia River, Washington, USA - GW-RW N1_30_40 (SPAdes) (*) [D]
						Groundwater microbial communities from the Columbia River, Washington, USA - GW-RW N1_40_50 (*) [D]
						Sandy soil microbial communities from University of British Columbia, Vancouver, Canada - EtOH1_T0_E1 (*) [D]
						Sandy soil microbial communities from University of British Columbia, Vancouver, Canada - EtOH4_T0_E4 (*) [D]
						Sandy soil microbial communities from University of British Columbia, Vancouver, Canada - EtOH5_35cm_T3_129 (*) [D]
						Sandy soil microbial communities from University of British Columbia, Vancouver, Canada - EtOH5_T0_E5 (*) [D]
						Sandy soil microbial communities from University of British Columbia, Vancouver, Canada - MeOH1_35cm_T3_179 (*) [D]
						Sandy soil microbial communities from University of British Columbia, Vancouver, Canada - MeOH1_35cm_T4_195 (*) [D]
						Soil and Ice psychrophilic microbial communities from Leh Laddakh, India - psychrophilic sample (*) [D]
				Unclassified	Agricultural	Soil microbial communities from UC Gill Tract Community Farm, Albany, California, United States - DLSLS.C.R1 (*) [D]
						Soil microbial communities from UC Gill Tract Community Farm, Albany, California, United States - DLSLS.C.R2 (*) [D]
						Soil microbial communities from UC Gill Tract Community Farm, Albany, California, United States - DLSLS.P.R1 (*) [D]
						Soil microbial communities from UC Gill Tract Community Farm, Albany, California, United States - DLSLS.P.R2 (*) [D]
						Microbial communities on the surface of bentonite enhanced biochar (*) [D]
						Microbial communities on the surface of aged kaolinite enhanced biochar from soil in Sydney, Australia (*) [D]
						Microbial communities on the surface of kaolinite enhanced biochar from soil with fertiliser in Sydney, Australia (*) [D]
						Soil microbial communities from agricultural site in Penn Yan, New York, United States - 12C_Control_Day1 (*) [D]
						Soil microbial communities from agricultural site in Penn Yan, New York, United States - 12C_Control_Day2 (*) [D]
						Soil microbial communities from agricultural site in Penn Yan, New York, United States - 12C_Control_Day3 (*) [D]
						Soil microbial communities from agricultural site in Penn Yan, New York, United States - 13C_Cellulose_Day30 (*) [D]
						Soil microbial communities from agricultural site in Penn Yan, New York, United States - 13C_Glucose_Day1 (*) [D]
						Soil microbial communities from agricultural site in Penn Yan, New York, United States - 13C_Glucose_Day14 (*) [D]
						Soil microbial communities from agricultural site in Penn Yan, New York, United States - 13C_Glycerol_Day14 (*) [D]
						Soil microbial communities from agricultural site in Penn Yan, New York, United States - 13C_PalmiticAcid_Day30 (*) [D]
						Soil microbial communities from agricultural site in Penn Yan, New York, United States - 13C_PalmiticAcid_Day48 (*) [D]
						Soil microbial communities from agricultural site in Penn Yan, New York, United States - 13C_Vanillin_Day48 (*) [D]
						Soil microbial communities from agricultural site in Penn Yan, New York, United States - 13C_Xylose_Day6 (*) [D]
					Agricultural land	Enriched cells from agricultural soil in Iowa, United States - IA12soil_B_GH6A(+) (*) [D]
						Enriched cells from agricultural soil in Iowa, United States - IA12soil_B_GH6A(-) (*) [D]
						Enriched cells from agricultural soil in Iowa, United States - IA12soil_GW_FP2(+) (*) [D]
						Enriched cells from agricultural soil in Iowa, United States - IA12soil_GW_FP2(-) (*) [D]
						Enriched cells from agricultural soil in Iowa, United States - IA12soil_GW_FP2(bulk) (*) [D]
						Enriched cells from agricultural soil in Iowa, United States - IA12soil_GW_GH6A(+) (*) [D]
						Enriched cells from agricultural soil in Iowa, United States - IA12soil_GW_GH6A(-) (*) [D]
						Enriched cells from agricultural soil in Iowa, United States - IA12soil_GW_GH6A(bulk) (*) [D]
						Enriched cells from agricultural soil in Iowa, United States - IA12soil_MG_GH6A(+) (*) [D]
						Enriched cells from agricultural soil in Iowa, United States - IA12soil_MG_GH6A(-) (*) [D]
						Soil viral communities from Rice paddy at Daejon City (*) [P]
						Soil microbial communities from Arlington Agricultural Research Station in Wisconsin, USA - - Combined assembly of AARS Block 2 (*) [P]
						Soil microbial communities from Arlington Agricultural Research Station in Wisconsin, USA - Combined assembly of AARS Block 1 (*) [P]
						Soil microbial communities from Arlington Agricultural Research Station in Wisconsin, USA - Combined assembly of AARS Block 3 (*) [P]
						Soil microbial communities from Arlington Agricultural Research Station in Wisconsin, USA - Nitrogen cycling - Combined assembly of AARS Block 4 (*) [P]
						Soil microbial communities from Arlington Agricultural Research Station in Wisconsin, USA - Nitrogen cycling - Combined assembly of AARS Block 5 (*) [P]
						Soil microbial communities from Arlington Agricultural Research Station in Wisconsin, USA - Nitrogen cycling - Combined assembly of All WPAs (*) [P]
						Soil microbial communities from Arlington Agricultural Research Station in Wisconsin, USA - Nitrogen cycling - Combined assembly of KBS All Blocks (*) [P]
						Soil microbial communities from Arlington Agricultural Research Station in Wisconsin, USA - Nitrogen cycling UWRJ-BECK01-A (*) [P]
						Soil microbial communities from Arlington Agricultural Research Station in Wisconsin, USA - Nitrogen cycling UWRJ-BECK01-A (SPAdes) (*) [P]
						Soil microbial communities from Arlington Agricultural Research Station in Wisconsin, USA - Nitrogen cycling UWRJ-BECK01-B (*) [P]
						Soil microbial communities from Arlington Agricultural Research Station in Wisconsin, USA - Nitrogen cycling UWRJ-BECK01-B (SPAdes) (*) [P]
						Soil microbial communities from Arlington Agricultural Research Station in Wisconsin, USA - Nitrogen cycling UWRJ-BECK01-C (*) [P]
						Soil microbial communities from Arlington Agricultural Research Station in Wisconsin, USA - Nitrogen cycling UWRJ-BECK01-C (SPAdes) (*) [P]
						Soil microbial communities from Arlington Agricultural Research Station in Wisconsin, USA - Nitrogen cycling UWRJ-BECK01-D (*) [P]
						Soil microbial communities from Arlington Agricultural Research Station in Wisconsin, USA - Nitrogen cycling UWRJ-BECK01-D (SPAdes) (*) [P]
						Soil microbial communities from Arlington Agricultural Research Station in Wisconsin, USA - Nitrogen cycling UWRJ-BECK01-E (*) [P]
						Soil microbial communities from Arlington Agricultural Research Station in Wisconsin, USA - Nitrogen cycling UWRJ-BECK01-E (SPAdes) (*) [P]
						Soil microbial communities from Arlington Agricultural Research Station in Wisconsin, USA - Nitrogen cycling UWRJ-BECK03-A (*) [P]
						Soil microbial communities from Arlington Agricultural Research Station in Wisconsin, USA - Nitrogen cycling UWRJ-BECK03-A (SPAdes) (*) [P]
						Soil microbial communities from Arlington Agricultural Research Station in Wisconsin, USA - Nitrogen cycling UWRJ-BECK03-B (*) [P]
						Soil microbial communities from Arlington Agricultural Research Station in Wisconsin, USA - Nitrogen cycling UWRJ-BECK03-B (SPAdes) (*) [P]
						Soil microbial communities from Arlington Agricultural Research Station in Wisconsin, USA - Nitrogen cycling UWRJ-BECK03-C (*) [P]
						Soil microbial communities from Arlington Agricultural Research Station in Wisconsin, USA - Nitrogen cycling UWRJ-BECK03-C (SPAdes) (*) [P]
						Soil microbial communities from Arlington Agricultural Research Station in Wisconsin, USA - Nitrogen cycling UWRJ-BECK03-D (*) [P]
						Soil microbial communities from Arlington Agricultural Research Station in Wisconsin, USA - Nitrogen cycling UWRJ-BECK03-D (SPAdes) (*) [P]
						Soil microbial communities from Arlington Agricultural Research Station in Wisconsin, USA - Nitrogen cycling UWRJ-BECK03-E (*) [P]
						Soil microbial communities from Arlington Agricultural Research Station in Wisconsin, USA - Nitrogen cycling UWRJ-BECK03-E (SPAdes) (*) [P]
						Soil microbial communities from Arlington Agricultural Research Station in Wisconsin, USA - Nitrogen cycling UWRJ-G01.2K2-12 (*) [P]
						Soil microbial communities from Arlington Agricultural Research Station in Wisconsin, USA - Nitrogen cycling UWRJ-G01.2K2-12 (SPAdes) (*) [P]
						Soil microbial communities from Arlington Agricultural Research Station in Wisconsin, USA - Nitrogen cycling UWRJ-G01A1-10 (*) [P]
						Soil microbial communities from Arlington Agricultural Research Station in Wisconsin, USA - Nitrogen cycling UWRJ-G01A1-10 (SPAdes) (*) [P]
						Soil microbial communities from Arlington Agricultural Research Station in Wisconsin, USA - Nitrogen cycling UWRJ-G01A1-11 (*) [P]
						Soil microbial communities from Arlington Agricultural Research Station in Wisconsin, USA - Nitrogen cycling UWRJ-G01A1-11 (SPAdes) (*) [P]
						Soil microbial communities from Arlington Agricultural Research Station in Wisconsin, USA - Nitrogen cycling UWRJ-G01A1-12 (*) [P]
						Soil microbial communities from Arlington Agricultural Research Station in Wisconsin, USA - Nitrogen cycling UWRJ-G01A1-12 (SPAdes) (*) [P]
						Soil microbial communities from Arlington Agricultural Research Station in Wisconsin, USA - Nitrogen cycling UWRJ-G01A2-10 (*) [P]
						Soil microbial communities from Arlington Agricultural Research Station in Wisconsin, USA - Nitrogen cycling UWRJ-G01A2-10 (SPAdes) (*) [P]
						Soil microbial communities from Arlington Agricultural Research Station in Wisconsin, USA - Nitrogen cycling UWRJ-G01A2-11 (*) [P]
						Soil microbial communities from Arlington Agricultural Research Station in Wisconsin, USA - Nitrogen cycling UWRJ-G01A2-11 (SPAdes) (*) [P]
						Soil microbial communities from Kellog Biological Station, Michigan, USA - Nitrogen cycling UWRJ-G01K2-12 (*) [P]
						Soil microbial communities from Kellog Biological Station, Michigan, USA - Nitrogen cycling UWRJ-G01K2-12 (SPAdes) (*) [P]
						Soil microbial communities from Kellog Biological Station, Michigan, USA - Nitrogen cycling UWRJ-G01K4-12 (*) [P]
						Soil microbial communities from Kellog Biological Station, Michigan, USA - Nitrogen cycling UWRJ-G01K4-12 (SPAdes) (*) [P]
						Soil microbial communities from Kellog Biological Station, Michigan, USA - Nitrogen cycling UWRJ-G05K2-12 (*) [P]
						Soil microbial communities from Kellog Biological Station, Michigan, USA - Nitrogen cycling UWRJ-G05K2-12 (SPAdes) (*) [P]
						Soil microbial communities from Kellog Biological Station, Michigan, USA - Nitrogen cycling UWRJ-G05K3-12 (*) [P]
						Soil microbial communities from Kellog Biological Station, Michigan, USA - Nitrogen cycling UWRJ-G05K3-12 (SPAdes) (*) [P]
						Soil microbial communities from Kellog Biological Station, Michigan, USA - Nitrogen cycling UWRJ-G05K4-12 (*) [P]
						Soil microbial communities from Kellog Biological Station, Michigan, USA - Nitrogen cycling UWRJ-G05K4-12 (SPAdes) (*) [P]
						Soil microbial communities from Kellog Biological Station, Michigan, USA - Nitrogen cycling UWRJ-G06K3-12 (*) [P]
						Soil microbial communities from Kellog Biological Station, Michigan, USA - Nitrogen cycling UWRJ-G06K3-12 (SPAdes) (*) [P]
						Soil microbial communities from Kellog Biological Station, Michigan, USA - Nitrogen cycling UWRJ-G07K2-12 (*) [P]
						Soil microbial communities from Kellog Biological Station, Michigan, USA - Nitrogen cycling UWRJ-G07K2-12 (SPAdes) (*) [P]
						Soil microbial communities from Kellog Biological Station, Michigan, USA - Nitrogen cycling UWRJ-G07K3-12 (*) [P]
						Soil microbial communities from Kellog Biological Station, Michigan, USA - Nitrogen cycling UWRJ-G07K3-12 (SPAdes) (*) [P]
						Soil microbial communities from Kellog Biological Station, Michigan, USA - Nitrogen cycling UWRJ-G07K4-12 (*) [P]
						Soil microbial communities from Kellog Biological Station, Michigan, USA - Nitrogen cycling UWRJ-G07K4-12 (SPAdes) (*) [P]
						Soil microbial communities from Kellog Biological Station, Michigan, USA - Nitrogen cycling UWRJ-G07K5-12 (*) [P]
						Soil microbial communities from Kellog Biological Station, Michigan, USA - Nitrogen cycling UWRJ-G07K5-12 (SPAdes) (*) [P]
						Soil microbial communities from Kellog Biological Station, Michigan, USA - Nitrogen cycling UWRJ-G08K2-12 (*) [P]
						Soil microbial communities from Kellog Biological Station, Michigan, USA - Nitrogen cycling UWRJ-G08K2-12 (SPAdes) (*) [P]
						Soil microbial communities from Kellog Biological Station, Michigan, USA - Nitrogen cycling UWRJ-G08K3-12 (*) [P]
						Soil microbial communities from Kellog Biological Station, Michigan, USA - Nitrogen cycling UWRJ-G08K3-12 (SPAdes) (*) [P]
						Soil microbial communities from Kellog Biological Station, Michigan, USA - Nitrogen cycling UWRJ-G08K4-12 (*) [P]
						Soil microbial communities from Kellog Biological Station, Michigan, USA - Nitrogen cycling UWRJ-G09K4-12 (SPAdes) (*) [P]
						Soil microbial communities from Kellog Biological Station, Michigan, USA - Nitrogen cycling UWRJ-G10K1-12 (*) [P]
						Soil microbial communities from Kellog Biological Station, Michigan, USA - Nitrogen cycling UWRJ-G10K1-12 (SPAdes) (*) [P]
						Soil microbial communities from Kellog Biological Station, Michigan, USA - Nitrogen cycling UWRJ-G10K5-12 (*) [P]
						Soil microbial communities from Kellog Biological Station, Michigan, USA - Nitrogen cycling UWRJ-G10K5-12 (SPAdes) (*) [P]
						Soil microbial communities from Waseca County, Minnesota, USA - Sample 10150 (*) [F]
						Maize field bulk soil microbial communities from University of Illinois Energy Farm, Urbana, IL (*) [P]
						Miscanthus field bulk soil microbial communities from University of Illinois Energy Farm, Urbana, IL (*) [P]
						Switchgrass field bulk soil microbial communities from University of Illinois Energy Farm, Urbana, IL (*) [P]
					Desert	Contaminated culture microbial community from soil near Moab, Utah, USA - Microcoleus steenstrupii SON62 metagenome (Illumina Assembly) (*) [D]
						Saline desert soil microbial communities from Kutch, Gujarat, India - S1 (*) [D]
						Saline desert soil microbial communities from Kutch, Gujarat, India - S2 (*) [D]
						Saline desert soil microbial communities from Kutch, Gujarat, India - S3 (*) [D]
						Saline desert soil microbial communities from Kutch, Gujarat, India - S4 (*) [D]
						Saline desert soil microbial communities from Kutch, Gujarat, India - S5 (*) [D]
						Saline desert soil microbial communities from Kutch, Gujarat, India - S6 (*) [D]
						Saline desert soil microbial communities from Kutch, Gujarat, India - S7 (*) [D]
						Soil microbial communities from Anza Borrego Desert, Southern California, United States - Bradyrhizobium sp. S3-V5C (*) [D]
						Soil microbial communities from Anza Borrego Desert, Southern California, United States - Methanotrophic co-culture BM (*) [D]
						Soil microbial communities from Anza Borrego Desert, Southern California, United States - Methanotrophic co-culture R1-M (*) [D]
						Soil microbial communities from Anza Borrego Desert, Southern California, United States - Methanotrophic co-culture R2-M (*) [D]
						Soil microbial communities from Anza Borrego Desert, Southern California, United States - Methanotrophic co-culture R2.2-M (*) [D]
						Soil microbial communities from Anza Borrego Desert, Southern California, United States - Methanotrophic co-culture R3-M (*) [D]
						Soil microbial communities from Anza Borrego Desert, Southern California, United States - Methylocaldum S3-V5B (*) [D]
						Soil microbial communities from Anza Borrego Desert, Southern California, United States - Methylocaldum S3-V5D (*) [D]
						Soil microbial communities from Anza Borrego Desert, Southern California, United States - Methylocaldum Y-M1 (*) [D]
						Soil microbial communities from Anza Borrego Desert, Southern California, United States - Methylocaldum Y-M2 (*) [D]
						Soil microbial communities from San-Diego area, Southern California, United States - Methylocaldum sp. NOR-M (*) [D]
						Soil microbial communities from San-Diego area, Southern California, United States - Methylocaldum sp. RMAD-M (*) [D]
					Forest Soil	Enriched cells from forest soil in Barre Woods Harvard Forest LTER site, Petersham, Massachusetts, United States - Alteio_BWMinControl_Nextera10 (*) [D]
						Enriched cells from forest soil in Barre Woods Harvard Forest LTER site, Petersham, Massachusetts, United States - Alteio_BWMinControl_Nextera11 (*) [D]
						Enriched cells from forest soil in Barre Woods Harvard Forest LTER site, Petersham, Massachusetts, United States - Alteio_BWMinControl_Nextera12 (*) [D]
						Enriched cells from forest soil in Barre Woods Harvard Forest LTER site, Petersham, Massachusetts, United States - Alteio_BWMinControl_Nextera13 (*) [D]
						Enriched cells from forest soil in Barre Woods Harvard Forest LTER site, Petersham, Massachusetts, United States - Alteio_BWMinControl_Nextera14 (*) [D]
						Enriched cells from forest soil in Barre Woods Harvard Forest LTER site, Petersham, Massachusetts, United States - Alteio_BWMinControl_Nextera15 (*) [D]
						Metatranscriptome of forest soil fungal communities from Los Alamos, New Mexico, United States - Jemez Pines Pi 5A (Eukaryote Community Metatranscriptome) (*) [D]
						Fir Spring Coassembly Site 11 - Champenoux / Amance forest (*) [D]
						Forest Soil Metatranscriptomes Boreal Montmorency Forest, Quebec, Canada ANR Co-assembly (*) [D]
						Forest Soil Metatranscriptomes Boreal Montmorency Forest, Quebec, Canada ARE Co-assembly (*) [D]
						Forest Soil Metatranscriptomes Boreal Montmorency Forest, Quebec, Canada VCO Co-assembly (*) [D]
						Forest Soil Metatranscriptomes Boreal Montmorency Forest, Quebec, Canada VDE Co-assembly (*) [D]
						Forest soil microbial communities from France for metatranscriptomics studies - Site 11 - Champenoux / Amance forest - FA10 EcM (Eukaryote Community Metatranscriptome) (*) [D]
						Forest soil microbial communities from France for metatranscriptomics studies - Site 11 - Champenoux / Amance forest - FA10 Emin (Eukaryote Community Metatranscriptome) (*) [D]
						Forest soil microbial communities from France for metatranscriptomics studies - Site 11 - Champenoux / Amance forest - FA10 SO (Eukaryote Community Metatranscriptome) (*) [D]
						Forest soil microbial communities from France for metatranscriptomics studies - Site 11 - Champenoux / Amance forest - FA11 EcM (Eukaryote Community Metatranscriptome) (*) [D]
						Forest soil microbial communities from France for metatranscriptomics studies - Site 11 - Champenoux / Amance forest - FA11 Emin (Eukaryote Community Metatranscriptome) (*) [D]
						Forest soil microbial communities from France for metatranscriptomics studies - Site 11 - Champenoux / Amance forest - FA12 EcM (Eukaryote Community Metatranscriptome) (*) [D]
						Forest soil microbial communities from France for metatranscriptomics studies - Site 11 - Champenoux / Amance forest - FA12 Emin (Eukaryote Community Metatranscriptome) (*) [D]
						Forest soil microbial communities from France for metatranscriptomics studies - Site 11 - Champenoux / Amance forest - FA12 SO (Eukaryote Community Metatranscriptome) (*) [D]
						Forest soil microbial communities from France for metatranscriptomics studies - Site 11 - Champenoux / Amance forest - FB4 EcM (Eukaryote Community Metatranscriptome) (*) [D]
						Forest soil microbial communities from Spain - ITS-tags Site 9-Mixed-thinned forest site A3_MS_autumn Metatranscriptome (Eukaryote Community Metatranscriptome) (version 2) (*) [D]
						Forest soil microbial communities from Spain - ITS-tags Site 9-Mixed-thinned forest site A3_MS_spring Metatranscriptome (Eukaryote Community Metatranscriptome) (version 2) (*) [D]
						Forest soil microbial communities from Spain - ITS-tags Site 9-Mixed-thinned forest site A3_OS_autumn Metatranscriptome (Eukaryote Community Metatranscriptome) (*) [D]
						Forest soil microbial communities from Spain - ITS-tags Site 9-Mixed-thinned forest site A3_OS_spring Metatranscriptome (Eukaryote Community Metatranscriptome) (version 2) (*) [D]
						Forest soil microbial communities from Spain - ITS-tags Site 9-Mixed-thinned forest site A4_MS_autumn Metatranscriptome (Eukaryote Community Metatranscriptome) (version 2) (*) [D]
						Forest soil microbial communities from Spain - ITS-tags Site 9-Mixed-thinned forest site A4_MS_spring Metatranscriptome (Eukaryote Community Metatranscriptome) (version 2) (*) [D]
						Forest soil microbial communities from Spain - ITS-tags Site 9-Mixed-thinned forest site A4_OS_autumn Metatranscriptome (Eukaryote Community Metatranscriptome) (version 2) (*) [D]
						Forest soil microbial communities from Spain - ITS-tags Site 9-Mixed-thinned forest site A4_OS_spring Metatranscriptome (Eukaryote Community Metatranscriptome) (version 2) (*) [D]
						Forest soil microbial communities from Spain - ITS-tags Site 9-Mixed-thinned forest site A9_MS_autumn Metatranscriptome (Eukaryote Community Metatranscriptome) (version 2) (*) [D]
						Forest soil microbial communities from Spain - ITS-tags Site 9-Mixed-thinned forest site A9_MS_spring Metatranscriptome (Eukaryote Community Metatranscriptome) (version 2) (*) [D]
						Forest soil microbial communities from Spain - ITS-tags Site 9-Mixed-thinned forest site A9_OS_autumn Metatranscriptome (Eukaryote Community Metatranscriptome) (version 2) (*) [D]
						Forest soil microbial communities from Spain - ITS-tags Site 9-Mixed-thinned forest site A9_OS_spring Metatranscriptome (Eukaryote Community Metatranscriptome) (version 2) (*) [D]
						Forest soil microbial communities from USA, for metatranscriptomics studies - Jemez Pines PI 1B (Eukaryote Community Metatranscriptome) (*) [D]
						Forest soil microbial communities from USA, for metatranscriptomics studies - Jemez Pines PI 1C (Eukaryote Community Metatranscriptome) (*) [D]
						Forest soil microbial communities from USA, for metatranscriptomics studies - Jemez Pines PI 2B (Eukaryote Community Metatranscriptome) (*) [D]
						Forest soil microbial communities from USA, for metatranscriptomics studies - Jemez Pines PI 2C (Eukaryote Community Metatranscriptome) (*) [D]
						Forest soil microbial communities from USA, for metatranscriptomics studies - Jemez Pines PI 3B (Eukaryote Community Metatranscriptome) (*) [D]
						Metatranscriptome of forest soil microbial communities from Boreal Montmorency Forest, Quebec, Canada - FO105-VCO054SO (Eukaryote Community Metatranscriptome) (*) [D]
						Metatranscriptome of forest soil microbial communities from Boreal Montmorency Forest, Quebec, Canada - FO122-ANR120SO (Eukaryote Community Metatranscriptome) (*) [D]
						Metatranscriptome of forest soil microbial communities from Boreal Montmorency Forest, Quebec, Canada - FO131-ARE010SO (Eukaryote Community Metatranscriptome) (*) [D]
						Metatranscriptome of forest soil microbial communities from Boreal Montmorency Forest, Quebec, Canada - FO132-ANR003SO (Eukaryote Community Metatranscriptome) (*) [D]
						Metatranscriptome of forest soil microbial communities from Boreal Montmorency Forest, Quebec, Canada - FO132-ANR004SO (Eukaryote Community Metatranscriptome) (*) [D]
						Metatranscriptome of forest soil microbial communities from Boreal Montmorency Forest, Quebec, Canada - FO132-ANR005SO (Eukaryote Community Metatranscriptome) (*) [D]
						Metatranscriptome of forest soil microbial communities from Boreal Montmorency Forest, Quebec, Canada - FO133-ANR016SO (Eukaryote Community Metatranscriptome) (*) [D]
						Metatranscriptome of forest soil microbial communities from Boreal Montmorency Forest, Quebec, Canada - FO133-ANR017SO (Eukaryote Community Metatranscriptome) (*) [D]
						Forest soil microbial communities from USA, for metatranscriptomics studies - Jemez Pines PI 3C (Eukaryote Community Metatranscriptome) (*) [D]
						Forest soil microbial communities from USA, for metatranscriptomics studies - Jemez Pines PI 4B (Eukaryote Community Metatranscriptome) (*) [D]
						Forest soil microbial communities from USA, for metatranscriptomics studies - Jemez Pines PI 4C (Eukaryote Community Metatranscriptome) (*) [D]
						Forest soil microbial communities from USA, for metatranscriptomics studies - Jemez Pines PI 5B (Eukaryote Community Metatranscriptome) (*) [D]
						Forest soil microbial communities from USA, for metatranscriptomics studies - Jemez Pines PI 5C (Eukaryote Community Metatranscriptome) (*) [D]
						Forest soil microbial communities from USA, for metatranscriptomics studies - Jemez Pines PI 6B (Eukaryote Community Metatranscriptome) (*) [D]
						Forest soil microbial communities from USA, for metatranscriptomics studies - Jemez Pines PI 6C (Eukaryote Community Metatranscriptome) (*) [D]
						Forest soil microbial communities from USA, for metatranscriptomics studies - Jemez Pines PO 1A (Eukaryote Community Metatranscriptome) (*) [D]
						Forest soil microbial communities from USA, for metatranscriptomics studies - Jemez Pines PO 1B (Eukaryote Community Metatranscriptome) (*) [D]
						Forest soil microbial communities from USA, for metatranscriptomics studies - Jemez Pines PO 2A (Eukaryote Community Metatranscriptome) (*) [D]
						Forest soil microbial communities from USA, for metatranscriptomics studies - Jemez Pines PO 2B (Eukaryote Community Metatranscriptome) (*) [D]
						Forest soil microbial communities from USA, for metatranscriptomics studies - Jemez Pines PO 3A (Eukaryote Community Metatranscriptome) (*) [D]
						Forest soil microbial communities from USA, for metatranscriptomics studies - Jemez Pines PO 3B (Eukaryote Community Metatranscriptome) (*) [D]
						Forest soil microbial communities from USA, for metatranscriptomics studies - Jemez Pines PO 3C (Eukaryote Community Metatranscriptome) (*) [D]
						Forest soil microbial communities from USA, for metatranscriptomics studies - Jemez Pines PO 4A (Eukaryote Community Metatranscriptome) (*) [D]
						Forest soil microbial communities from USA, for metatranscriptomics studies - Jemez Pines PO 4B (Eukaryote Community Metatranscriptome) (*) [D]
						Forest soil microbial communities from USA, for metatranscriptomics studies - Jemez Pines PO 4C (Eukaryote Community Metatranscriptome) (*) [D]
						Forest soil microbial communities from USA, for metatranscriptomics studies - Jemez Pines Pi 1A (Eukaryote Community Metatranscriptome) (*) [D]
						Forest soil microbial communities from USA, for metatranscriptomics studies - Jemez Pines Pi 2A (Eukaryote Community Metatranscriptome) (*) [D]
						Forest soil microbial communities from USA, for metatranscriptomics studies - Jemez Pines Pi 3A (Eukaryote Community Metatranscriptome) (*) [D]
						Forest soil microbial communities from USA, for metatranscriptomics studies - Jemez Pines Pi 3A (Eukaryote Community Metatranscriptome) (v9) (*) [D]
						Forest soil microbial communities from USA, for metatranscriptomics studies - Jemez Pines Pi 3A (Eukaryote Community Metatranscriptome) (version 2) (*) [D]
						Forest soil microbial communities from USA, for metatranscriptomics studies - Jemez Pines Pi 3A (Eukaryote Community Metatranscriptome) (version 3) (*) [D]
						Forest soil microbial communities from USA, for metatranscriptomics studies - Jemez Pines Pi 3A (Eukaryote Community Metatranscriptome) (version 4) (*) [D]
						Forest soil microbial communities from USA, for metatranscriptomics studies - Jemez Pines Pi 3A (Eukaryote Community Metatranscriptome) (version 5) (*) [D]
						Forest soil microbial communities from USA, for metatranscriptomics studies - Jemez Pines Pi 3A (Eukaryote Community Metatranscriptome) (version 6) (*) [D]
						Forest soil microbial communities from USA, for metatranscriptomics studies - Jemez Pines Pi 3A (Eukaryote Community Metatranscriptome) (version 7) (*) [D]
						Forest soil microbial communities from USA, for metatranscriptomics studies - Jemez Pines Pi 3A (Eukaryote Community Metatranscriptome) (version 8) (*) [D]
						Forest soil microbial communities from USA, for metatranscriptomics studies - Jemez Pines Pi 4A (Eukaryote Community Metatranscriptome) (*) [D]
						Forest soil microbial communities from USA, for metatranscriptomics studies - Jemez Pines Pi 6A (Eukaryote Community Metatranscriptome) (*) [D]
						Metatranscriptome of forest soil microbial communities from Boreal Montmorency Forest, Quebec, Canada - FO105-VCO054SO (Eukaryote Community Metatranscriptome) (*) [D]
						Metatranscriptome of forest soil microbial communities from Boreal Montmorency Forest, Quebec, Canada - FO122-ANR120SO (Eukaryote Community Metatranscriptome) (*) [D]
						Metatranscriptome of forest soil microbial communities from Boreal Montmorency Forest, Quebec, Canada - FO131-ARE010SO (Eukaryote Community Metatranscriptome) (*) [D]
						Metatranscriptome of forest soil microbial communities from Boreal Montmorency Forest, Quebec, Canada - FO132-ANR003SO (Eukaryote Community Metatranscriptome) (*) [D]
						Metatranscriptome of forest soil microbial communities from Boreal Montmorency Forest, Quebec, Canada - FO132-ANR004SO (Eukaryote Community Metatranscriptome) (*) [D]
						Metatranscriptome of forest soil microbial communities from Boreal Montmorency Forest, Quebec, Canada - FO132-ANR005SO (Eukaryote Community Metatranscriptome) (*) [D]
						Metatranscriptome of forest soil microbial communities from Boreal Montmorency Forest, Quebec, Canada - FO133-ANR016SO (Eukaryote Community Metatranscriptome) (*) [D]
						Metatranscriptome of forest soil microbial communities from Boreal Montmorency Forest, Quebec, Canada - FO133-ANR017SO (Eukaryote Community Metatranscriptome) (*) [D]
						Metatranscriptome of forest soil microbial communities from Boreal Montmorency Forest, Quebec, Canada - FO133-ANR018SO (Eukaryote Community Metatranscriptome) (*) [D]
						Metatranscriptome of forest soil microbial communities from Boreal Montmorency Forest, Quebec, Canada - FO133-ANR019SO (Eukaryote Community Metatranscriptome) (*) [D]
						Metatranscriptome of forest soil microbial communities from Boreal Montmorency Forest, Quebec, Canada - FO133-ANR020S0 (Eukaryote Community Metatranscriptome) (*) [D]
						Metatranscriptome of forest soil microbial communities from Boreal Montmorency Forest, Quebec, Canada - FO135-VCO083SO (Eukaryote Community Metatranscriptome) (*) [D]
						Metatranscriptome of forest soil microbial communities from Boreal Montmorency Forest, Quebec, Canada - FO135-VCO084SO (Eukaryote Community Metatranscriptome) (*) [D]
						Metatranscriptome of forest soil microbial communities from Boreal Montmorency Forest, Quebec, Canada - FO135-VCO085SO (Eukaryote Community Metatranscriptome) (*) [D]
						Metatranscriptome of forest soil microbial communities from Boreal Montmorency Forest, Quebec, Canada - FO137-ANR102SO (Eukaryote Community Metatranscriptome) (*) [D]
						Metatranscriptome of forest soil microbial communities from Boreal Montmorency Forest, Quebec, Canada - FO137-ANR103SO (Eukaryote Community Metatranscriptome) (*) [D]
						Metatranscriptome of forest soil microbial communities from Boreal Montmorency Forest, Quebec, Canada - FO141-VCO086SO (Eukaryote Community Metatranscriptome) (*) [D]
						Metatranscriptome of forest soil microbial communities from Boreal Montmorency Forest, Quebec, Canada - FO141-VCO089SO (Eukaryote Community Metatranscriptome) (*) [D]
						Metatranscriptome of forest soil microbial communities from Boreal Montmorency Forest, Quebec, Canada - FO142-VCO031SO (Eukaryote Community Metatranscriptome) (*) [D]
						Metatranscriptome of forest soil microbial communities from Boreal Montmorency Forest, Quebec, Canada - FO142-VCO033SO (Eukaryote Community Metatranscriptome) (*) [D]
						Metatranscriptome of forest soil microbial communities from Dalarna County, Sweden - Site 2 - Humus C1 (Eukaryote Community Metatranscriptome) (*) [D]
						Metatranscriptome of forest soil microbial communities from Dalarna County, Sweden - Site 2 - Humus C2 (Eukaryote Community Metatranscriptome) (*) [D]
						Metatranscriptome of forest soil microbial communities from Dalarna County, Sweden - Site 2 - Humus C3 (Eukaryote Community Metatranscriptome) (*) [D]
						Metatranscriptome of forest soil microbial communities from Dalarna County, Sweden - Site 2 - Humus N1 (Eukaryote Community Metatranscriptome) (*) [D]
						Metatranscriptome of forest soil microbial communities from Dalarna County, Sweden - Site 2 - Humus N2 (Eukaryote Community Metatranscriptome) (*) [D]
						Metatranscriptome of forest soil microbial communities from Dalarna County, Sweden - Site 2 - Humus N3 (Eukaryote Community Metatranscriptome) (*) [D]
						Metatranscriptome of forest soil microbial communities from Dalarna County, Sweden - Site 2 - LB 1 (Eukaryote Community Metatranscriptome) (*) [D]
						Metatranscriptome of forest soil microbial communities from Dalarna County, Sweden - Site 2 - LB 10 (Eukaryote Community Metatranscriptome) (*) [D]
						Metatranscriptome of forest soil microbial communities from Dalarna County, Sweden - Site 2 - LB 11 (Eukaryote Community Metatranscriptome) (*) [D]
						Metatranscriptome of forest soil microbial communities from Dalarna County, Sweden - Site 2 - LB 12 (Eukaryote Community Metatranscriptome) (*) [D]
						Metatranscriptome of forest soil microbial communities from Dalarna County, Sweden - Site 2 - LB 13 (Eukaryote Community Metatranscriptome) (*) [D]
						Metatranscriptome of forest soil microbial communities from Dalarna County, Sweden - Site 2 - LB 2 (Eukaryote Community Metatranscriptome) (*) [D]
						Metatranscriptome of forest soil microbial communities from Dalarna County, Sweden - Site 2 - LB 3 (Eukaryote Community Metatranscriptome) (*) [D]
						Metatranscriptome of forest soil microbial communities from Dalarna County, Sweden - Site 2 - LB 5 (Eukaryote Community Metatranscriptome) (*) [D]
						Metatranscriptome of forest soil microbial communities from Dalarna County, Sweden - Site 2 - LB 6 (Eukaryote Community Metatranscriptome) (*) [D]
						Metatranscriptome of forest soil microbial communities from Dalarna County, Sweden - Site 2 - LB 7 (Eukaryote Community Metatranscriptome) (*) [D]
						Metatranscriptome of forest soil microbial communities from Dalarna County, Sweden - Site 2 - LB 8 (Eukaryote Community Metatranscriptome) (*) [D]
						Metatranscriptome of forest soil microbial communities from Dalarna County, Sweden - Site 2 - LB 9 (Eukaryote Community Metatranscriptome) (*) [D]
						Metatranscriptome of forest soil microbial communities from Dalarna County, Sweden - Site 2 - Litter C1 (Eukaryote Community Metatranscriptome) (*) [D]
						Metatranscriptome of forest soil microbial communities from Dalarna County, Sweden - Site 2 - Litter C2 (Eukaryote Community Metatranscriptome) (*) [D]
						Metatranscriptome of forest soil microbial communities from Dalarna County, Sweden - Site 2 - Litter C3 (Eukaryote Community Metatranscriptome) (*) [D]
						Metatranscriptome of forest soil microbial communities from Dalarna County, Sweden - Site 2 - Litter N1 (Eukaryote Community Metatranscriptome) (*) [D]
						Metatranscriptome of forest soil microbial communities from Dalarna County, Sweden - Site 2 - Litter N2 (Eukaryote Community Metatranscriptome) (*) [D]
						Metatranscriptome of forest soil microbial communities from Dalarna County, Sweden - Site 2 - Litter N3 (Eukaryote Community Metatranscriptome) (*) [D]
						Metatranscriptome of forest soil microbial communities from Dalarna County, Sweden - Site 2 - Mineral C1 (Eukaryote Community Metatranscriptome) (*) [D]
						Metatranscriptome of forest soil microbial communities from Dalarna County, Sweden - Site 2 - Mineral C2 (Eukaryote Community Metatranscriptome) (*) [D]
						Metatranscriptome of forest soil microbial communities from Dalarna County, Sweden - Site 2 - Mineral C3 (Eukaryote Community Metatranscriptome) (*) [D]
						Metatranscriptome of forest soil microbial communities from Dalarna County, Sweden - Site 2 - Mineral N1 (Eukaryote Community Metatranscriptome) (*) [D]
						Metatranscriptome of forest soil microbial communities from Dalarna County, Sweden - Site 2 - Mineral N2 (Eukaryote Community Metatranscriptome) (*) [D]
						Metatranscriptome of forest soil microbial communities from Dalarna County, Sweden - Site 2 - Mineral N3 (Eukaryote Community Metatranscriptome) (*) [D]
						Metatranscriptome of forest soil microbial communities from Montana, USA - Site 5 -Litter GP-1A (Eukaryote Community Metatranscriptome) (*) [D]
						Metatranscriptome of forest soil microbial communities from Montana, USA - Site 5 -Litter GP-1B (Eukaryote Community Metatranscriptome) (*) [D]
						Metatranscriptome of forest soil microbial communities from Montana, USA - Site 5 -Litter GP-2 (Eukaryote Community Metatranscriptome) (*) [D]
						Metatranscriptome of forest soil microbial communities from Montana, USA - Site 5 -Litter GP-3A (Eukaryote Community Metatranscriptome) (*) [D]
						Metatranscriptome of forest soil microbial communities from Montana, USA - Site 5 -Litter GP-3B (Eukaryote Community Metatranscriptome) (*) [D]
						Metatranscriptome of forest soil microbial communities from Montana, USA - Site 5 -Litter TCEFA (Eukaryote Community Metatranscriptome) (*) [D]
						Metatranscriptome of forest soil microbial communities from Montana, USA - Site 5 -Litter TCEFB (Eukaryote Community Metatranscriptome) (*) [D]
						Metatranscriptome of forest soil microbial communities from Montana, USA - Site 5 -Soil GP-1A (Eukaryote Community Metatranscriptome) (*) [D]
						Metatranscriptome of forest soil microbial communities from Montana, USA - Site 5 -Soil GP-1B (Eukaryote Community Metatranscriptome) (*) [D]
						Metatranscriptome of forest soil microbial communities from Montana, USA - Site 5 -Soil GP-3A (Eukaryote Community Metatranscriptome) (*) [D]
						Metatranscriptome of forest soil microbial communities from Montana, USA - Site 5 -Soil GP-3B (Eukaryote Community Metatranscriptome) (*) [D]
						Metatranscriptome of forest soil microbial communities from Montana, USA - Site 5 -Soil TCEFA (Eukaryote Community Metatranscriptome) (*) [D]
						Metatranscriptome of forest soil microbial communities from Montana, USA - Site 5 -Soil TCEFB (Eukaryote Community Metatranscriptome) (*) [D]
						Metatranscriptome of forest soil microbial communities from Montana, USA - Site 5 -Wood GP-1A (Eukaryote Community Metatranscriptome) (*) [D]
						Metatranscriptome of forest soil microbial communities from Montana, USA - Site 5 -Wood GP-1B (Eukaryote Community Metatranscriptome) (*) [D]
						Metatranscriptome of forest soil microbial communities from Montana, USA - Site 5 -Wood GP-2 (Eukaryote Community Metatranscriptome) (*) [D]
						Metatranscriptome of forest soil microbial communities from Montana, USA - Site 5 -Wood GP-3A (Eukaryote Community Metatranscriptome) (*) [D]
						Metatranscriptome of forest soil microbial communities from Montana, USA - Site 5 -Wood GP-3B (Eukaryote Community Metatranscriptome) (*) [D]
						Metatranscriptome of forest soil microbial communities from Montana, USA - Site 5 -Wood TCEFA (Eukaryote Community Metatranscriptome) (*) [D]
						Metatranscriptome of forest soil microbial communities from Montana, USA - Site 5 -Wood TCEFB (Eukaryote Community Metatranscriptome) (*) [D]
						Hardwood forest soil microbial communities from Morgan-Monroe State Forest, Indiana, United States - atmos_gases AM2C_05 (*) [D]
						Hardwood forest soil microbial communities from Morgan-Monroe State Forest, Indiana, United States - atmos_gasesAM2C_515 (*) [D]
						Hardwood forest soil microbial communities from Morgan-Monroe State Forest, Indiana, United States - atmos_gasesAM3C_05 (*) [D]
						Hardwood forest soil microbial communities from Morgan-Monroe State Forest, Indiana, United States - atmos_gasesAM5C_05 (*) [D]
						Hardwood forest soil microbial communities from Morgan-Monroe State Forest, Indiana, United States - atmos_gasesAM5C_515 (*) [D]
						Hardwood forest soil microbial communities from Morgan-Monroe State Forest, Indiana, United States - atmos_gasesECM1C_05 (*) [D]
						Hardwood forest soil microbial communities from Morgan-Monroe State Forest, Indiana, United States - atmos_gasesECM1C_515 (*) [D]
						Hardwood forest soil microbial communities from Morgan-Monroe State Forest, Indiana, United States - atmos_gasesECM2C_05 (*) [D]
						Hardwood forest soil microbial communities from Morgan-Monroe State Forest, Indiana, United States - atmos_gasesECM2C_515 (*) [D]
						Hardwood forest soil microbial communities from Morgan-Monroe State Forest, Indiana, United States - atmos_gasesECM4C_05 (*) [D]
						Hardwood forest soil microbial communities from Morgan-Monroe State Forest, Indiana, United States - atmos_gasesECM4C_515 (*) [D]
						Metatranscriptome of hardwood forest soil microbial communities from Morgan-Monroe State Forest, Indiana, United States - atmos_gasesAM5C_05 (Metagenome Metatranscriptome) (*) [D]
						Metatranscriptome of hardwood forest soil microbial communities from Morgan-Monroe State Forest, Indiana, United States - atmos_gasesECM1C_05 (Metagenome Metatranscriptome) (*) [D]
						Metatranscriptome of hardwood forest soil microbial communities from Morgan-Monroe State Forest, Indiana, United States - atmos_gasesECM1C_515 (Metagenome Metatranscriptome) (*) [D]
						Metatranscriptome of hardwood forest soil microbial communities from Morgan-Monroe State Forest, Indiana, United States - atmos_gasesECM4C_05 (Metagenome Metatranscriptome) (*) [D]
						Lab enrichment of tropical soil microbial communities from Luquillo Experimental Forest, Puerto Rico - GRE.bulkMG.AN111 (*) [D]
						Lab enrichment of tropical soil microbial communities from Luquillo Experimental Forest, Puerto Rico - GRE.bulkMG.HF170 (*) [D]
						Lab enrichment of tropical soil microbial communities from Luquillo Experimental Forest, Puerto Rico - GRE.bulkMG.HF172 (*) [D]
						Lab enrichment of tropical soil microbial communities from Luquillo Experimental Forest, Puerto Rico - GRE.bulkMG.LF176 (*) [D]
						Lab enrichment of tropical soil microbial communities from Luquillo Experimental Forest, Puerto Rico - GRE.bulkMG.LF178 (*) [D]
						Lab enrichment of tropical soil microbial communities from Luquillo Experimental Forest, Puerto Rico - GRE.bulkMG.OX080 (*) [D]
						Lab enrichment of tropical soil microbial communities from Luquillo Experimental Forest, Puerto Rico - GRE.bulkMG.OX082 (*) [D]
						Lab enrichment of tropical soil microbial communities from Luquillo Experimental Forest, Puerto Rico - GRE.bulkMG.T000H (*) [D]
						Lab enrichment of tropical soil microbial communities from Luquillo Experimental Forest, Puerto Rico - flux4day.12C.oxic.44.000.170 (*) [D]
						Lab enrichment of tropical soil microbial communities from Luquillo Experimental Forest, Puerto Rico - flux4day.12C.oxic.44.000.170 (v2) (*) [D]
						Tropical soil microbial communities from Luquillo Experimental Forest, Puerto Rico - GRE.SIPMG.052b4f22 (*) [D]
						Tropical soil microbial communities from Luquillo Experimental Forest, Puerto Rico - GRE.SIPMG.052b4f23 (*) [D]
						Tropical soil microbial communities from Luquillo Experimental Forest, Puerto Rico - GRE.SIPMG.052b4f24 (*) [D]
						Tropical soil microbial communities from Luquillo Experimental Forest, Puerto Rico - GRE.SIPMG.052b4f25 (*) [D]
						Tropical soil microbial communities from Luquillo Experimental Forest, Puerto Rico - GRE.SIPMG.052b4f26 (*) [D]
						Tropical soil microbial communities from Luquillo Experimental Forest, Puerto Rico - GRE.SIPMG.053b4f23 (*) [D]
						Tropical soil microbial communities from Luquillo Experimental Forest, Puerto Rico - GRE.SIPMG.053b4f24 (*) [D]
						Tropical soil microbial communities from Luquillo Experimental Forest, Puerto Rico - GRE.SIPMG.053b4f25 (*) [D]
						Tropical soil microbial communities from Luquillo Experimental Forest, Puerto Rico - GRE.SIPMG.053b4f26 (*) [D]
						Tropical soil microbial communities from Luquillo Experimental Forest, Puerto Rico - GRE.SIPMG.053b4f27 (*) [D]
						Arctic soil microbial communities from a glacier forefield, Russell Glacier, Kangerlussuaq, Greenland (Sample G2B, Ice surface) (*) [D]
						Bulk soil microbial communities from Harvard Forest, USA - 2Bulk_NRpos metaG (*) [D]
						Bulk soil microbial communities from Harvard Forest, USA - 2Bulk_NRpos metaG (SPAdes) (*) [D]
						Bulk soil microbial communities from Harvard Forest, USA - 2Bulk_unsorted metaG (*) [D]
						Bulk soil microbial communities from Harvard Forest, USA - 2Bulk_unsorted metaG (SPAdes) (*) [D]
						Bulk soil microbial communities from Harvard Forest, USA - 3Bulk_unsorted metaG (*) [D]
						Bulk soil microbial communities from Harvard Forest, USA - 3Bulk_unsorted metaG (SPAdes) (*) [D]
						Bulk soil microbial communities from Harvard Forest, USA - 4Bulk_unsorted metaG (*) [D]
						Bulk soil microbial communities from Harvard Forest, USA - 4Bulk_unsorted metaG (SPAdes) (*) [D]
						Bulk soil microbial communities from Harvard Forest, USA - 5Bulk_NRpos metaG (*) [D]
						Rhizosphere microbial communities from Harvard Forest, USA - 3Rhizosphere_NRneg metaG (*) [D]
						Rhizosphere microbial communities from Harvard Forest, USA - 3Rhizosphere_NRneg metaG (SPAdes) (*) [D]
						Rhizosphere microbial communities from Harvard Forest, USA - 4Rhizosphere_NRpos metaG (*) [D]
						Rhizosphere microbial communities from Harvard Forest, USA - 4Rhizosphere_NRpos metaG (SPAdes) (*) [D]
						Rhizosphere microbial communities from Harvard Forest, USA - 5Rhizosphere_NRneg metaG (*) [D]
						Soil microbial communities from Shasta-Trinity National Forest, California, United States - GEON-P29 (*) [D]
						Soil microbial communities from Shasta-Trinity National Forest, California, United States - GEON-P30 (*) [D]
						Soil microbial communities from Shasta-Trinity National Forest, California, United States - GEON-Q75 (*) [D]
						Soil microbial communities from Shasta-Trinity National Forest, California, United States - GEON-Q76 (*) [D]
						Soil microbial communities from Shasta-Trinity National Forest, California, United States - GEON-SFM-MS (*) [D]
						Soil microbial communities from Shasta-Trinity National Forest, California, United States - GEON-SFM-MS2 (*) [D]
						Soil microbial communities from H.J. Andrews Experimental Forest, Oregon, United States - CO-08-A (*) [D]
						Soil microbial communities from H.J. Andrews Experimental Forest, Oregon, United States - CO-08-B (*) [D]
						Soil microbial communities from H.J. Andrews Experimental Forest, Oregon, United States - CO-12-A (*) [D]
						Soil microbial communities from H.J. Andrews Experimental Forest, Oregon, United States - CO-12-B (*) [D]
						Soil microbial communities from H.J. Andrews Experimental Forest, Oregon, United States - CO-14-A (*) [D]
						Soil microbial communities from H.J. Andrews Experimental Forest, Oregon, United States - CO-14-B (*) [D]
						Soil microbial communities from Purdue University Martell Research Forest, Indiana, United States - CNK01 (*) [D]
						Soil microbial communities from Purdue University Martell Research Forest, Indiana, United States - CNK02 (*) [D]
						Soil microbial communities from Purdue University Martell Research Forest, Indiana, United States - CNK03 (*) [D]
						Soil microbial communities from Purdue University Martell Research Forest, Indiana, United States - CNK04 (*) [D]
						Soil microbial communities from Purdue University Martell Research Forest, Indiana, United States - CNK05 (*) [D]
						Soil microbial communities from Purdue University Martell Research Forest, Indiana, United States - CNK06 (*) [D]
						Soil microbial communities from Bohemian Forest, Czech Republic ? CSA1 metaT (Metagenome Metatranscriptome) (*) [D]
						Soil microbial communities from Bohemian Forest, Czech Republic ? CSA2 metaT (Metagenome Metatranscriptome) (*) [D]
						Soil microbial communities from Bohemian Forest, Czech Republic ? CSA3 metaT (Metagenome Metatranscriptome) (*) [D]
						Soil microbial communities from Bohemian Forest, Czech Republic ? CSA3 metaT (Metagenome Metatranscriptome) (v2) (*) [D]
						Soil microbial communities from Bohemian Forest, Czech Republic ? CSE1 metaT (Metagenome Metatranscriptome) (*) [D]
						Soil microbial communities from Bohemian Forest, Czech Republic ? CSE2 metaT (Metagenome Metatranscriptome) (*) [D]
						Soil microbial communities from Bohemian Forest, Czech Republic ? CSE3 metaT (Metagenome Metatranscriptome) (*) [D]
						Forest soil microbial communities from Amazon forest - 2010 replicate II A001 (*) [D]
						Forest soil microbial communities from Amazon forest - 2010 replicate II A01 (*) [D]
						Forest soil microbial communities from Amazon forest - 2010 replicate II A1 (*) [D]
						Forest soil microbial communities from Amazon forest - 2010 replicate II A10 (*) [D]
						Forest soil microbial communities from Amazon forest - 2010 replicate II A100 (*) [D]
						Forest soil microbial communities from Amazon forest - Pasture72 2010 replicate I A001 (*) [D]
						Forest soil microbial communities from Amazon forest - Pasture72 2010 replicate I A01 (*) [D]
						Forest soil microbial communities from Amazon forest - Pasture72 2010 replicate I A1 (*) [D]
						Forest soil microbial communities from Amazon forest - Pasture72 2010 replicate I A10 (*) [D]
						Forest soil microbial communities from Amazon forest - Pasture72 2010 replicate I A100 (*) [D]
						Fir Summer Coassembly Site 11 - Champenoux / Amance forest (*) [D]
						Forest soil microbial communities from France, for metatranscriptomics studies - Site 11 - Champenoux / Amance forest (Eukaryote Community Metatranscriptome) (*) [D]
					Grasslands	Switchgrass rhizosphere bulk soil microbial communities from Kellogg Biological Station, Michigan, USA, with PhiX - S5 (*) [P]
						Switchgrass rhizosphere bulk soil microbial communities from Kellogg Biological Station, Michigan, USA, with PhiX - S5 (*) [P]
						Switchgrass rhizosphere bulk soil microbial communities from Kellogg Biological Station, Michigan, USA, with PhiX - S5 (SPAdes) (*) [P]
						Grasslands soil microbial communities from the Angelo Coastal Reserve, California, USA - 15_R_Met_20_2_0_1 metaT (Metagenome Metatranscriptome) (*) [D]
						Grasslands soil microbial communities from the Angelo Coastal Reserve, California, USA - 15_R_Met_20_2_0_2 metaT (Metagenome Metatranscriptome) (*) [D]
						Grasslands soil microbial communities from the Angelo Coastal Reserve, California, USA - 15_R_Met_20_2_16_1 metaT (Metagenome Metatranscriptome) (*) [D]
						Grasslands soil microbial communities from the Angelo Coastal Reserve, California, USA - 15_R_Met_20_2_16_2 metaT (Metagenome Metatranscriptome) (*) [D]
						Grasslands soil microbial communities from the Angelo Coastal Reserve, California, USA - 15_R_Met_20_2_24_1 metaT (Metagenome Metatranscriptome) (*) [D]
						Grasslands soil microbial communities from the Angelo Coastal Reserve, California, USA - 15_R_Met_20_2_24_2 metaT (Metagenome Metatranscriptome) (*) [D]
						Grasslands soil microbial communities from the Angelo Coastal Reserve, California, USA - 15_R_Met_20_2_4_1 metaT (Metagenome Metatranscriptome) (*) [D]
						Grasslands soil microbial communities from the Angelo Coastal Reserve, California, USA - 15_R_Met_20_2_4_2 metaT (Metagenome Metatranscriptome) (*) [D]
						Grasslands soil microbial communities from the Angelo Coastal Reserve, California, USA - 15_R_Met_20_2_8_1 metaT (Metagenome Metatranscriptome) (*) [D]
						Grasslands soil microbial communities from the Angelo Coastal Reserve, California, USA - 15_R_Met_20_2_8_2 metaT (Metagenome Metatranscriptome) (*) [D]
						Miscanthus rhizosphere microbial communities from Kellogg Biological Station, MSU, sample from Bulk Soil Replicate 2: eDNA_1 (*) [P]
						Miscanthus rhizosphere microbial communities from Kellogg Biological Station, MSU, sample from Bulk Soil Replicate 2: eDNA_1 (*) [P]
						Soil microbial communities from Great Prairies - Iowa, Continuous Corn soil (*) [D]
						Soil microbial communities from Great Prairies - Iowa, Continuous Corn soil (*) [D]
						Soil microbial communities from Great Prairies - Iowa, Continuous Corn soil (*) [D]
						Soil microbial communities from Great Prairies - Iowa, Continuous Corn soil (*) [D]
						Soil microbial communities from Great Prairies - Iowa, Continuous Corn soil (*) [D]
						Soil microbial communities from Great Prairies - Iowa, Continuous Corn soil (*) [D]
						Soil microbial communities from Great Prairies - Iowa, Continuous Corn soil (*) [D]
						Soil microbial communities from Great Prairies - Iowa, Continuous Corn soil (*) [D]
						Soil microbial communities from Great Prairies - Iowa, Native Prairie soil (*) [D]
						Soil microbial communities from Great Prairies - Iowa, Native Prairie soil (*) [D]
						Soil microbial communities from Great Prairies - Iowa, Native Prairie soil (*) [D]
						Soil microbial communities from Great Prairies - Iowa, Native Prairie soil (*) [D]
						Soil microbial communities from Great Prairies - Iowa, Native Prairie soil (*) [D]
						Soil microbial communities from Great Prairies - Iowa, Native Prairie soil (*) [D]
						Soil microbial communities from Great Prairies - Iowa, Native Prairie soil (*) [D]
						Soil microbial communities from Great Prairies - Kansas Corn soil (*) [P]
						Soil microbial communities from Great Prairies - Kansas Corn soil (*) [P]
						Soil microbial communities from Great Prairies - Kansas Corn soil (*) [P]
						Soil microbial communities from Great Prairies - Kansas assembly 1 01_01_2011 (*) [P]
						Soil microbial communities from Great Prairies - Kansas, Native Prairie soil (*) [P]
						Soil microbial communities from Great Prairies - Kansas, Native Prairie soil (*) [P]
						Soil microbial communities from Great Prairies - Wisconsin Native Prairie soil (*) [P]
						Soil microbial communities from Great Prairies - Wisconsin Native Prairie soil (*) [P]
					Permafrost	Arctic peat soil from Barrow, Alaska - Barrow Graham LP Incubations 002-21A (*) [P]
						Arctic peat soil from Barrow, Alaska - Barrow Graham LP Incubations 002-22A (*) [P]
						Arctic peat soil from Barrow, Alaska - Barrow Graham LP Incubations 004-21A (*) [P]
						Arctic peat soil from Barrow, Alaska - Barrow Graham LP Incubations 004-21A (SPAdes) (*) [P]
						Arctic peat soil from Barrow, Alaska - Barrow Graham LP Incubations 004-31A (*) [P]
						Arctic peat soil from Barrow, Alaska - Barrow Graham LP Incubations 004-31A (SPAdes) (*) [P]
						Arctic peat soil from Barrow, Alaska - Barrow Graham LP Incubations 004-32A (*) [P]
						Arctic peat soil from Barrow, Alaska - NGEE Surface sample 210 deep-092012 (*) [P]
						Arctic peat soil from Barrow, Alaska - NGEE Surface sample 210 deep-092012 (SPAdes) (*) [P]
						Arctic peat soil from Barrow, Alaska - NGEE Surface sample 210 shallow-092012 (*) [P]
						Arctic peat soil from Barrow, Alaska - NGEE Surface sample 210 shallow-092012 (SPAdes) (*) [P]
						Arctic peat soil from Barrow, Alaska - NGEE Surface sample 210-1 deep-072012 (*) [P]
						Arctic peat soil from Barrow, Alaska - NGEE Surface sample 210-1 deep-072012 (*) [P]
						Arctic peat soil microbial communities from the Barrow Environmental Observatory site, Barrow, Alaska, USA - Graham LP Incubations RNA 1 (Metagenome Metatranscriptome) (*) [P]
						Arctic peat soil microbial communities from the Barrow Environmental Observatory site, Barrow, Alaska, USA - NGEE Permafrost154B-one (*) [D]
						Arctic peat soil microbial communities from the Barrow Environmental Observatory site, Barrow, Alaska, USA - NGEE Permafrost154B-one (SPAdes) (*) [D]
						Arctic peat soil microbial communities from the Barrow Environmental Observatory site, Barrow, Alaska, USA - NGEE Permafrost154B-three (*) [D]
						Arctic peat soil microbial communities from the Barrow Environmental Observatory site, Barrow, Alaska, USA - NGEE Permafrost154B-three (SPAdes) (*) [D]
						Arctic peat soil microbial communities from the Barrow Environmental Observatory site, Barrow, Alaska, USA - NGEE Permafrost154B-two (*) [D]
						Arctic peat soil microbial communities from the Barrow Environmental Observatory site, Barrow, Alaska, USA - NGEE Permafrost154B-two (SPAdes) (*) [D]
						Arctic peat soil microbial communities from the Barrow Environmental Observatory site, Barrow, Alaska, USA - NGEE Permafrost159B-16B (*) [D]
						Barrow Graham LP Ref core NGADG0002-211 (Barrow Graham LP Ref core NGADG0002-211,NGADG0004-311, ASSEMBLY_DATE=20131004) (*) [P]
						Barrow Graham LP Ref core NGADG0002-212 (Barrow Graham LP Ref core NGADG0002-212,NGADG0004-211, ASSEMBLY_DATE=20131010) (*) [P]
						Barrow Graham LP Ref core NGADG0004-212 (Barrow Graham LP Ref core NGADG0004-212,NGADG0011-311, ASSEMBLY_DATE=20131010) (*) [P]
						Barrow Graham LP Ref core NGADG0011-211 (Barrow Graham LP Ref core NGADG0011-211,NGADG0004-312, ASSEMBLY_DATE=20131005) (*) [P]
						Permafrost microbial communities from Nunavut, Canada - A10_35cm_6M (*) [D]
						Permafrost microbial communities from Nunavut, Canada - A10_80_0.25M (*) [D]
						Permafrost microbial communities from Nunavut, Canada - A10_80cm_6M (*) [D]
						Permafrost microbial communities from Nunavut, Canada - A15_35cm_18M (*) [D]
						Permafrost microbial communities from Nunavut, Canada - A15_5cm_18M (*) [D]
						Permafrost microbial communities from Nunavut, Canada - A15_65cm_0M (*) [D]
						Permafrost microbial communities from central Alaska, USA - Permafrost field sample (*) [P]
						Permafrost microbial communities from the Kolyma-Indigirka Lowland, Siberia, Russia - IC4_1M_join_R1 (*) [D]
						Permafrost microbial communities from the Kolyma-Indigirka Lowland, Siberia, Russia - IC8_1M_join_R1 (*) [D]
						Permafrost microbial communities from permafrost in Bonanza Creek, Alaska - Active Layer A2 (*) [P]
						Permafrost microbial communities from permafrost in Bonanza Creek, Alaska - Active Layer A2 (*) [P]
						Permafrost microbial communities from permafrost in Bonanza Creek, Alaska - Active Layer A2 (*) [P]
						Permafrost microbial communities from permafrost in Bonanza Creek, Alaska - Active Layer A2 (*) [P]
						Permafrost microbial communities from permafrost in Bonanza Creek, Alaska - Active layer cDNA A2 Metatranscriptome (*) [D]
						Permafrost microbial communities from permafrost in Bonanza Creek, Alaska - Active_all (*) [P]
						Thawing permafrost microbial communities from the Arctic, studying carbon transformations - Permafrost 612S3M (*) [D]
						Thawing permafrost microbial communities from the Arctic, studying carbon transformations - Permafrost 712P3D (*) [D]
						Thawing permafrost microbial communities from the Arctic, studying carbon transformations - Permafrost 712S3S (*) [D]
						Thawing permafrost microbial communities from the Arctic, studying carbon transformations - Permafrost 812P2M (*) [D]
						Thawing permafrost microbial communities from the Arctic, studying carbon transformations - Permafrost 812S1M (*) [D]
					Shrubland	Blue grama grass rhizosphere microbial communities from Sevilleta, New Mexico, USA - RHZ soil Unburned sample replicate 2 (*) [D]
					Tropical rainforest	Green-waste compost microbial communities at University of California, Davis, USA, from solid state bioreactor - Luquillo Rain Forest, Puerto Rico (*) [P]
						Soil microbial communities from Puerto Rico rain forest, that decompose switchgrass - Feedstock-adapted consortia SG + Fe (*) [P]
						Soil microbial communities from Puerto Rico rain forest, that decompose switchgrass - feedstock-adapted consortia SG only (*) [P]
						Tropical rainforest soil microbial communities from the Amazon Forest, Brazil, analyzing deforestation - Metatranscriptome F II A01 (Metagenome Metatranscriptome) (*) [D]
						Tropical rainforest soil microbial communities from the Amazon Forest, Brazil, analyzing deforestation - Metatranscriptome F II A01 (Metagenome Metatranscriptome) (version 2) (*) [D]
						Tropical rainforest soil microbial communities from the Amazon Forest, Brazil, analyzing deforestation - Metatranscriptome F II A1 (Metagenome Metatranscriptome) (*) [D]
						Tropical rainforest soil microbial communities from the Amazon Forest, Brazil, analyzing deforestation - Metatranscriptome F II A1 (Metagenome Metatranscriptome) (version 2) (*) [D]
						Tropical rainforest soil microbial communities from the Amazon Forest, Brazil, analyzing deforestation - Metatranscriptome F II A10 (Metagenome Metatranscriptome) (*) [D]
						Tropical rainforest soil microbial communities from the Amazon Forest, Brazil, analyzing deforestation - Metatranscriptome F II A10 (Metagenome Metatranscriptome) (version 2) (*) [D]
						Tropical rainforest soil microbial communities from the Amazon Forest, Brazil, analyzing deforestation - Metatranscriptome F II A100 (Metagenome Metatranscriptome) (*) [D]
						Tropical rainforest soil microbial communities from the Amazon Forest, Brazil, analyzing deforestation - Metatranscriptome P72I A001 (Metagenome Metatranscriptome) (*) [D]
						Tropical rainforest soil microbial communities from the Amazon Forest, Brazil, analyzing deforestation - Metatranscriptome P72I A001 (Metagenome Metatranscriptome) (version 2) (*) [D]
						Tropical rainforest soil microbial communities from the Amazon Forest, Brazil, analyzing deforestation - Metatranscriptome P72I A01 (Metagenome Metatranscriptome) (*) [D]
						Tropical rainforest soil microbial communities from the Amazon Forest, Brazil, analyzing deforestation - Metatranscriptome P72I A10 (Metagenome Metatranscriptome) (*) [D]
						Tropical rainforest soil microbial communities from the Amazon Forest, Brazil, analyzing deforestation - Metatranscriptome P72I A10 (Metagenome Metatranscriptome) (version 2) (*) [D]
						Tropical rainforest soil microbial communities from the Amazon Forest, Brazil, analyzing deforestation - Metatranscriptome P72I A100I (Metagenome Metatranscriptome) (*) [D]
						Tropical rainforest soil microbial communities from the Amazon Forest, Brazil, analyzing deforestation - Metatranscriptome P72I A100I (Metagenome Metatranscriptome) (version 2) (*) [D]
				Wetlands	Permafrost	Permafrost microbial communities from Stordalen Mire, Sweden - 611E1M metaG (*) [D]
						Permafrost microbial communities from Stordalen Mire, Sweden - 612E3M metaG (Illumina Assembly) (*) [D]
						Permafrost microbial communities from Stordalen Mire, Sweden - 612E3M metaG (PacBio error correction) (*) [D]
						Permafrost microbial communities from Stordalen Mire, Sweden - 612S2D metaG (*) [D]
						Permafrost microbial communities from Stordalen Mire, Sweden - 612S2M metaG (*) [D]
						Permafrost microbial communities from Stordalen Mire, Sweden - 612S2S metaG (*) [D]
						Permafrost microbial communities from Stordalen Mire, Sweden - 711E1D metaG (*) [D]
						Permafrost soil microbial communities from the Arctic, to analyse light accelerated degradation of dissolved organic matter (DOM) - Organic soil DNA_2013-058 (*) [D]
						Permafrost soil microbial communities from the Arctic, to analyse light accelerated degradation of dissolved organic matter (DOM) - Organic soil DNA_2013-058 (SPAdes) (*) [D]
						Permafrost soil microbial communities from the Arctic, to analyse light accelerated degradation of dissolved organic matter (DOM) - Organic soil DNA_2013-059 (*) [D]
						Permafrost soil microbial communities from the Arctic, to analyse light accelerated degradation of dissolved organic matter (DOM) - Organic soil DNA_2013-059 (SPAdes) (*) [D]
						Permafrost soil microbial communities from the Arctic, to analyse light accelerated degradation of dissolved organic matter (DOM) - Organic soil DNA_2013-060 (*) [D]
					Unclassified	Bog forest soil microbial communities from Calvert Island, British Columbia, Canada - Bog Forest MetaG ECP23OM1 (*) [D]
						Bog forest soil microbial communities from Calvert Island, British Columbia, Canada - Bog Forest MetaG ECP23OM2 (*) [D]
						Bog forest soil microbial communities from Calvert Island, British Columbia, Canada - Bog Forest MetaG ECP23OM3 (*) [D]
						Microbial communities from wetland soil in Czech Republic - M1_cDNA (*) [D]
						Microbial communities from wetland soil in Czech Republic - M3_cDNA (*) [D]
						Microbial communities from wetland soil in Czech Republic - R1_cDNA (*) [D]
						Microbial communities from wetland soil in Czech Republic - R3_cDNA (*) [D]
						Rice paddy soil microbial communities from Twitchell Island, California, USA - SF_Rice_10C_0N_101 (*) [D]
						Rice paddy soil microbial communities from Twitchell Island, California, USA - SF_Rice_10C_0N_101 (SPAdes) (*) [D]
						Rice paddy soil microbial communities from Twitchell Island, California, USA - SF_Rice_10C_0N_202 (*) [D]
						Rice paddy soil microbial communities from Twitchell Island, California, USA - SF_Rice_10C_0N_202 (SPAdes) (*) [D]
						Rice paddy soil microbial communities from Twitchell Island, California, USA - SF_Rice_10C_0N_303 (*) [D]
						Wetland microbial communities from San Francisco Bay, California, USA, that impact long-term carbon sequestration - Joice_ThreeSqA_D1 (*) [D]
						Wetland microbial communities from San Francisco Bay, California, USA, that impact long-term carbon sequestration - Joice_ThreeSqA_D1 (SPAdes) (*) [D]
						Salt pond soil microbial communities from South San Francisco under conditions of wetland restoration - Salt Pond MetaG R1_A_D1_MG (*) [D]
						Salt pond soil microbial communities from South San Francisco under conditions of wetland restoration - Salt Pond MetaG R1_A_D1_MG (SPAdes) (*) [D]
						Salt pond soil microbial communities from South San Francisco under conditions of wetland restoration - Salt Pond MetaG R1_A_D2_MG (*) [D]
						Salt pond soil microbial communities from South San Francisco under conditions of wetland restoration - Salt Pond MetaG R1_A_D2_MG (SPAdes) (*) [D]
						Salt pond soil microbial communities from South San Francisco under conditions of wetland restoration - Salt Pond MetaG R1_B_D1_MG (*) [D]
						Soil microbial communities from South San Francisco under conditions of wetland restoration - Salt Pond MetaG R2A_A_D1_MG (*) [D]
						Soil microbial communities from South San Francisco under conditions of wetland restoration - Salt Pond MetaG R2A_A_D1_MG (SPAdes) (*) [D]
						Soil microbial communities from South San Francisco under conditions of wetland restoration - Salt Pond MetaG R2A_A_D2_MG (*) [D]
						Soil microbial communities from South San Francisco under conditions of wetland restoration - Salt Pond MetaG R2A_A_D2_MG (SPAdes) (*) [D]
						Soil microbial communities from South San Francisco under conditions of wetland restoration - Salt Pond MetaG R2A_B_D1_MG (*) [D]
						Soil microbial communities from South San Francisco under conditions of wetland restoration - Salt Pond MetaG R2A_B_D1_MG (SPAdes) (*) [D]
						Saline wetland microbial communities from Lincoln, Nebraska, United States - Carb-i39 (*) [D]
						Metatranscriptome of tropical peat soil microbial communities from peatlands in Department of Meta, Colombia - 0116_SJ02_MP02_10_MT (Metagenome Metatranscriptome) (*) [D]
						Metatranscriptome of tropical peat soil microbial communities from peatlands in Department of Meta, Colombia - 0116_SJ02_MP02_20_MT (Metagenome Metatranscriptome) (*) [D]
						Metatranscriptome of tropical peat soil microbial communities from peatlands in Department of Meta, Colombia - 0116_SJ02_MP15_10_MT (Metagenome Metatranscriptome) (*) [D]
						Metatranscriptome of tropical peat soil microbial communities from peatlands in Department of Meta, Colombia - 0116_SJ02_MP15_20_MT (Metagenome Metatranscriptome) (*) [D]
						Metatranscriptome of tropical peat soil microbial communities from peatlands in Department of Meta, Colombia - 0216_BV02_MP05_10_MT (Metagenome Metatranscriptome) (*) [D]
						Metatranscriptome of tropical peat soil microbial communities from peatlands in Department of Meta, Colombia - 0216_BV02_MP05_20_MT (Metagenome Metatranscriptome) (*) [D]
						Metatranscriptome of tropical peat soil microbial communities from peatlands in Department of Meta, Colombia - 0216_BV02_MP12_10_MT (Metagenome Metatranscriptome) (*) [D]
						Metatranscriptome of tropical peat soil microbial communities from peatlands in Department of Meta, Colombia - 0216_BV02_MP12_20_MT (Metagenome Metatranscriptome) (*) [D]
						Metatranscriptome of tropical peat soil microbial communities from peatlands in Department of Meta, Colombia - 0216_QUI02_MP05_10_MT (Metagenome Metatranscriptome) (*) [D]
						Metatranscriptome of tropical peat soil microbial communities from peatlands in Department of Meta, Colombia - 0216_QUI02_MP05_20_MT (Metagenome Metatranscriptome) (*) [D]
						Metatranscriptome of tropical peat soil microbial communities from peatlands in Department of Meta, Colombia - 0216_QUI02_MP10_10_MT (Metagenome Metatranscriptome) (*) [D]
						Metatranscriptome of tropical peat soil microbial communities from peatlands in Department of Meta, Colombia - 0216_QUI02_MP10_20_MT (Metagenome Metatranscriptome) (*) [D]
						Tropical peat soil microbial communities from peatlands in Department of Meta, Colombia - 0116_SJ02_MP02_10_MG (*) [D]
						Tropical peat soil microbial communities from peatlands in Department of Meta, Colombia - 0116_SJ02_MP02_20_MG (*) [D]
						Tropical peat soil microbial communities from peatlands in Department of Meta, Colombia - 0116_SJ02_MP15_10_MG (*) [D]
						Tropical peat soil microbial communities from peatlands in Department of Meta, Colombia - 0116_SJ02_MP15_20_MG (*) [D]
						Tropical peat soil microbial communities from peatlands in Department of Meta, Colombia - 0216_BV02_MP05_10_MG (*) [D]
						Tropical peat soil microbial communities from peatlands in Department of Meta, Colombia - 0216_BV02_MP05_20_MG (*) [D]
						Tropical peat soil microbial communities from peatlands in Department of Meta, Colombia - 0216_BV02_MP12_10_MG (*) [D]
						Tropical peat soil microbial communities from peatlands in Department of Meta, Colombia - 0216_BV02_MP12_20_MG (*) [D]
						Tropical peat soil microbial communities from peatlands in Department of Meta, Colombia - 0216_QUI02_MP05_10_MG (*) [D]
						Tropical peat soil microbial communities from peatlands in Department of Meta, Colombia - 0216_QUI02_MP05_20_MG (*) [D]
						Tropical peat soil microbial communities from peatlands in Department of Meta, Colombia - 0216_QUI02_MP10_10_MG (*) [D]
						Wetland soil microbial communities from Old Woman Creek delta, Ohio, United States - OWC_soil_day10_CT (*) [D]
			Geologic	Mine	Unclassified	Mine pit pond microbial communities from Vermont, USA - 1M (*) [D]
						Mine pit pond microbial communities from Vermont, USA - 1S (*) [D]
						Mine pit pond microbial communities from Vermont, USA - 2M (*) [D]
						Mine pit pond microbial communities from Vermont, USA - 2S (*) [D]
				Sediment	Unclassified	Terrestrial sediment cell enrichment communities for BONCAT metagenomics from Utah, United States - 21hA_Boncat_minus (*) [D]
						Terrestrial sediment cell enrichment communities for BONCAT metagenomics from Utah, United States - 21hA_Boncat_plus (*) [D]
						Terrestrial sediment cell enrichment communities for BONCAT metagenomics from Utah, United States - 21hB_Boncat_minus (*) [D]
						Terrestrial sediment cell enrichment communities for BONCAT metagenomics from Utah, United States - 21hB_Boncat_plus (*) [D]
						Terrestrial sediment cell enrichment communities for BONCAT metagenomics from Utah, United States - 21hC_Boncat_minus (*) [D]
						Terrestrial sediment cell enrichment communities for BONCAT metagenomics from Utah, United States - 21hC_Boncat_plus (*) [D]
						Terrestrial sediment cell enrichment communities for BONCAT metagenomics from Utah, United States - 4hA_Boncat_minus (*) [D]
						Terrestrial sediment cell enrichment communities for BONCAT metagenomics from Utah, United States - 4hA_Boncat_plus (*) [D]
						Terrestrial sediment cell enrichment communities for BONCAT metagenomics from Utah, United States - 4hB_Boncat_minus (*) [D]
						Terrestrial sediment cell enrichment communities for BONCAT metagenomics from Utah, United States - 4hB_Boncat_plus (*) [D]
						Terrestrial sediment cell enrichment communities for BONCAT metagenomics from Utah, United States - 4hC_Boncat_minus (*) [D]
						Terrestrial sediment cell enrichment communities for BONCAT metagenomics from Utah, United States - 4hC_Boncat_plus (*) [D]
						Terrestrial sediment cell enrichment communities for BONCAT metagenomics from Utah, United States - Total_DNA_A (*) [D]
						Terrestrial sediment cell enrichment communities for BONCAT metagenomics from Utah, United States - Total_DNA_B (*) [D]
						Terrestrial sediment cell enrichment communities for BONCAT metagenomics from Utah, United States - Total_DNA_C (*) [D]
						Terrestrial sediment cell enrichment communities from Utah, United States - BONCAT_SYTO_Terrestrial_sediment - 2 (*) [D]
			Plant litter	Unclassified	Unclassified	Metatranscriptome of plant litter fungal communities from Pinus contorta in Bitterroot National Forest, Montana, United States - GP1-LITTER (Eukaryote Community Metatranscriptome) (*) [D]
						Metatranscriptome of plant litter fungal communities from Pinus contorta in Bitterroot National Forest, Montana, United States - GP2-LITTER (Eukaryote Community Metatranscriptome) (*) [D]
						Metatranscriptome of plant litter fungal communities from Pinus contorta in Tenderfoot Creek Experimental Forest, Montana, United States - TCEF2-LITTER (Eukaryote Community Metatranscriptome) (*) [D]
						Metatranscriptome of plant litter fungal communities from Pinus contorta in Tenderfoot Creek Experimental Forest, Montana, United States - TCEF3-LITTER (Eukaryote Community Metatranscriptome) (*) [D]
						Metatranscriptome of plant litter microbial communities from East Loma Ridge, Irvine, California - P1 T0 (Metagenome Metatranscriptome) (*) [D]
						Metatranscriptome of plant litter microbial communities from East Loma Ridge, Irvine, California - P1 T1 (Metagenome Metatranscriptome) (*) [D]
						Metatranscriptome of plant litter microbial communities from East Loma Ridge, Irvine, California - P1 T10 (Metagenome Metatranscriptome) (*) [D]
						Metatranscriptome of plant litter microbial communities from East Loma Ridge, Irvine, California - P1 T11 (Metagenome Metatranscriptome) (*) [D]
						Metatranscriptome of plant litter microbial communities from East Loma Ridge, Irvine, California - P1 T12 (Metagenome Metatranscriptome) (*) [D]
						Metatranscriptome of plant litter microbial communities from East Loma Ridge, Irvine, California - P1 T13 (Metagenome Metatranscriptome) (*) [D]
						Metatranscriptome of plant litter microbial communities from East Loma Ridge, Irvine, California - P1 T14 (Metagenome Metatranscriptome) (*) [D]
						Metatranscriptome of plant litter microbial communities from East Loma Ridge, Irvine, California - P1 T15 (Metagenome Metatranscriptome) (*) [D]
						Metatranscriptome of plant litter microbial communities from East Loma Ridge, Irvine, California - P1 T16 (Metagenome Metatranscriptome) (*) [D]
						Metatranscriptome of plant litter microbial communities from East Loma Ridge, Irvine, California - P1 T17 (Metagenome Metatranscriptome) (*) [D]
						Metatranscriptome of plant litter microbial communities from East Loma Ridge, Irvine, California - P1 T18 (Metagenome Metatranscriptome) (*) [D]
						Plant litter microbial communities from East Loma Ridge, Irvine, California - P1 T30 (*) [D]
						Plant litter microbial communities from East Loma Ridge, Irvine, California - P2 T30 (*) [D]
						Plant litter microbial communities from East Loma Ridge, Irvine, California - P3 T30 (*) [D]
						Leaf litter microbial communities from Shasta-Trinity National Forest, California, United States - GEON-DECOMP-201 (*) [D]
						Leaf litter microbial communities from Shasta-Trinity National Forest, California, United States - GEON-DECOMP-205 (*) [D]
						Leaf litter microbial communities from Shasta-Trinity National Forest, California, United States - GEON-DECOMP-209 (*) [D]
						Leaf litter microbial communities from Shasta-Trinity National Forest, California, United States - GEON-DECOMP-213 (*) [D]
						Leaf litter microbial communities from Shasta-Trinity National Forest, California, United States - GEON-DECOMP-217 (*) [D]
						Leaf litter microbial communities from Shasta-Trinity National Forest, California, United States - GEON-DECOMP-222 (*) [D]
						Leaf litter microbial communities from Shasta-Trinity National Forest, California, United States - GEON-DECOMP-225 (*) [D]
						Plant litter microbial communities from Arlington Agricultural Research Station in Wisconsin, United States - UWRJ-L001-104B-6 (*) [D]
						Plant litter microbial communities from Arlington Agricultural Research Station in Wisconsin, United States - UWRJ-L013-104B-2 (*) [D]
						Plant litter microbial communities from Arlington Agricultural Research Station in Wisconsin, United States - UWRJ-L014-104B-1 (*) [D]
						Plant litter microbial communities from Arlington Agricultural Research Station in Wisconsin, United States - UWRJ-L016-104C-6 (*) [D]
						Plant litter microbial communities from Arlington Agricultural Research Station in Wisconsin, United States - UWRJ-L019-104C-5 (*) [D]
						Plant litter microbial communities from Arlington Agricultural Research Station in Wisconsin, United States - UWRJ-L028-104C-2 (*) [D]
						Plant litter microbial communities from Arlington Agricultural Research Station in Wisconsin, United States - UWRJ-L029-104C-1 (*) [D]
						Plant litter microbial communities from Arlington Agricultural Research Station in Wisconsin, United States - UWRJ-L043-104R-2 (*) [D]
						Plant litter microbial communities from Arlington Agricultural Research Station in Wisconsin, United States - UWRJ-L044-104R-1 (*) [D]
						Plant litter microbial communities from Arlington Agricultural Research Station in Wisconsin, United States - UWRJ-L049-202B-5 (*) [D]
						Plant litter microbial communities from Arlington Agricultural Research Station in Wisconsin, United States - UWRJ-L051-202B-4 (*) [D]
						Plant litter microbial communities from Arlington Agricultural Research Station in Wisconsin, United States - UWRJ-L058-202B-2 (*) [D]
						Plant litter microbial communities from Arlington Agricultural Research Station in Wisconsin, United States - UWRJ-L059-202B-1 (*) [D]
						Plant litter microbial communities from Arlington Agricultural Research Station in Wisconsin, United States - UWRJ-L064-202C-5 (*) [D]
						Plant litter microbial communities from Arlington Agricultural Research Station in Wisconsin, United States - UWRJ-L066-202C-4 (*) [D]
						Plant litter microbial communities from Arlington Agricultural Research Station in Wisconsin, United States - UWRJ-L073-202C-2 (*) [D]
						Plant litter microbial communities from Arlington Agricultural Research Station in Wisconsin, United States - UWRJ-L074-202C-1 (*) [D]
						Plant litter microbial communities from Arlington Agricultural Research Station in Wisconsin, United States - UWRJ-L079-202R-5 (*) [D]
						Plant litter microbial communities from Arlington Agricultural Research Station in Wisconsin, United States - UWRJ-L081-202R-4 (*) [D]
						Plant litter microbial communities from Arlington Agricultural Research Station in Wisconsin, United States - UWRJ-L088-202R-2 (*) [D]
						Plant litter microbial communities from Arlington Agricultural Research Station in Wisconsin, United States - UWRJ-L089-202R-1 (*) [D]
						Plant litter microbial communities from Arlington Agricultural Research Station in Wisconsin, United States - UWRJ-L092-311B-6 (*) [D]
						Plant litter microbial communities from Arlington Agricultural Research Station in Wisconsin, United States - UWRJ-L096-311B-4 (*) [D]
						Plant litter microbial communities from Arlington Agricultural Research Station in Wisconsin, United States - UWRJ-L103-311B-2 (*) [D]
						Plant litter microbial communities from Arlington Agricultural Research Station in Wisconsin, United States - UWRJ-L104-311B-1 (*) [D]
						Plant litter microbial communities from Arlington Agricultural Research Station in Wisconsin, United States - UWRJ-L106-311C-6 (*) [D]
						Plant litter microbial communities from Arlington Agricultural Research Station in Wisconsin, United States - UWRJ-L111-311C-4 (*) [D]
						Plant litter microbial communities from Arlington Agricultural Research Station in Wisconsin, United States - UWRJ-L119-311C-1 (*) [D]
						Plant litter microbial communities from Arlington Agricultural Research Station in Wisconsin, United States - UWRJ-L126-311R-4 (*) [D]
						Plant litter microbial communities from Arlington Agricultural Research Station in Wisconsin, United States - UWRJ-L133-311R-2 (*) [D]
						Plant litter microbial communities from Arlington Agricultural Research Station in Wisconsin, United States - UWRJ-L134-311R-1 (*) [D]
						Plant litter microbial communities from Arlington Agricultural Research Station in Wisconsin, United States - UWRJ-L136-409B-6 (*) [D]
						Plant litter microbial communities from Arlington Agricultural Research Station in Wisconsin, United States - UWRJ-L141-409B-4 (*) [D]
						Plant litter microbial communities from Arlington Agricultural Research Station in Wisconsin, United States - UWRJ-L148-409B-2 (*) [D]
						Plant litter microbial communities from Arlington Agricultural Research Station in Wisconsin, United States - UWRJ-L149-409B-1 (*) [D]
						Plant litter microbial communities from Arlington Agricultural Research Station in Wisconsin, United States - UWRJ-L151-409C-6 (*) [D]
						Plant litter microbial communities from Arlington Agricultural Research Station in Wisconsin, United States - UWRJ-L154-409C-5 (*) [D]
						Plant litter microbial communities from Arlington Agricultural Research Station in Wisconsin, United States - UWRJ-L156-409C-4 (*) [D]
						Plant litter microbial communities from Arlington Agricultural Research Station in Wisconsin, United States - UWRJ-L163-409C-2 (*) [D]
						Plant litter microbial communities from Arlington Agricultural Research Station in Wisconsin, United States - UWRJ-L166-409R-6 (*) [D]
						Plant litter microbial communities from Arlington Agricultural Research Station in Wisconsin, United States - UWRJ-L169-409C-1 (*) [D]
						Plant litter microbial communities from Arlington Agricultural Research Station in Wisconsin, United States - UWRJ-L169-409R-5 (*) [D]
						Plant litter microbial communities from Arlington Agricultural Research Station in Wisconsin, United States - UWRJ-L171-409R-4 (*) [D]
						Plant litter microbial communities from Arlington Agricultural Research Station in Wisconsin, United States - UWRJ-L178-409R-2 (*) [D]
						Plant litter microbial communities from Arlington Agricultural Research Station in Wisconsin, United States - UWRJ-L179-409R-1 (*) [D]
						Plant litter microbial communities from Arlington Agricultural Research Station in Wisconsin, United States - UWRJ-L184-509B-5 (*) [D]
						Plant litter microbial communities from Arlington Agricultural Research Station in Wisconsin, United States - UWRJ-L193-509B-2 (*) [D]
						Plant litter microbial communities from Arlington Agricultural Research Station in Wisconsin, United States - UWRJ-L194-509B-1 (*) [D]
						Plant litter microbial communities from Arlington Agricultural Research Station in Wisconsin, United States - UWRJ-L197-509C-6 (*) [D]
						Plant litter microbial communities from Arlington Agricultural Research Station in Wisconsin, United States - UWRJ-L199-509C-5 (*) [D]
						Plant litter microbial communities from Arlington Agricultural Research Station in Wisconsin, United States - UWRJ-L208-509C-2 (*) [D]
						Plant litter microbial communities from Arlington Agricultural Research Station in Wisconsin, United States - UWRJ-L209-509C-1 (*) [D]
						Plant litter microbial communities from Arlington Agricultural Research Station in Wisconsin, United States - UWRJ-L212-509R-1 (*) [D]
						Plant litter microbial communities from Arlington Agricultural Research Station in Wisconsin, United States - UWRJ-L213-509R-2 (*) [D]
						Plant litter microbial communities from Arlington Agricultural Research Station in Wisconsin, United States - UWRJ-L221-509R-5 (*) [D]
						Plant litter microbial communities from Arlington Agricultural Research Station in Wisconsin, United States - UWRJ-L223-509R-6 (*) [D]
						Metatranscriptome of plant litter microbial communities from Maridalen valley, Oslo, Norway - NLA1 (Metagenome Metatranscriptome) (*) [D]
						Metatranscriptome of plant litter microbial communities from Maridalen valley, Oslo, Norway - NLA2 (Metagenome Metatranscriptome) (*) [D]
						Metatranscriptome of plant litter microbial communities from Maridalen valley, Oslo, Norway - NLA4 (Metagenome Metatranscriptome) (*) [D]
						Metatranscriptome of plant litter microbial communities from Maridalen valley, Oslo, Norway - NLA5 (Metagenome Metatranscriptome) (*) [D]
						Metatranscriptome of plant litter microbial communities from Maridalen valley, Oslo, Norway - NLA6 (Metagenome Metatranscriptome) (*) [D]
						Metatranscriptome of plant litter microbial communities from Maridalen valley, Oslo, Norway - NLE1 (Metagenome Metatranscriptome) (*) [D]
						Metatranscriptome of plant litter microbial communities from Maridalen valley, Oslo, Norway - NLE2 (Metagenome Metatranscriptome) (*) [D]
						Metatranscriptome of plant litter microbial communities from Maridalen valley, Oslo, Norway - NLE4 (Metagenome Metatranscriptome) (*) [D]
						Metatranscriptome of plant litter microbial communities from Maridalen valley, Oslo, Norway - NLE5 (Metagenome Metatranscriptome) (*) [D]
						Metatranscriptome of plant litter microbial communities from Maridalen valley, Oslo, Norway - NLE6 (Metagenome Metatranscriptome) (*) [D]
						Metatranscriptome of plant litter microbial communities from Maridalen valley, Oslo, Norway - NLI1 (Metagenome Metatranscriptome) (*) [D]
						Metatranscriptome of plant litter microbial communities from Maridalen valley, Oslo, Norway - NLI2 (Metagenome Metatranscriptome) (*) [D]
						Metatranscriptome of plant litter microbial communities from Maridalen valley, Oslo, Norway - NLI4 (Metagenome Metatranscriptome) (*) [D]
						Metatranscriptome of plant litter microbial communities from Maridalen valley, Oslo, Norway - NLI5 (Metagenome Metatranscriptome) (*) [D]
						Metatranscriptome of plant litter microbial communities from Maridalen valley, Oslo, Norway - NLI6 (Metagenome Metatranscriptome) (*) [D]
						Metatranscriptome of plant litter microbial communities from Maridalen valley, Oslo, Norway - NLU1 (Metagenome Metatranscriptome) (*) [D]
						Metatranscriptome of plant litter microbial communities from Maridalen valley, Oslo, Norway - NLU2 (Metagenome Metatranscriptome) (*) [D]
						Metatranscriptome of plant litter microbial communities from Maridalen valley, Oslo, Norway - NLU4 (Metagenome Metatranscriptome) (*) [D]
						Metatranscriptome of plant litter microbial communities from Maridalen valley, Oslo, Norway - NLU5 (Metagenome Metatranscriptome) (*) [D]
						Metatranscriptome of plant litter microbial communities from Maridalen valley, Oslo, Norway - NLU6 (Metagenome Metatranscriptome) (*) [D]
						Metatranscriptome of spruce litter microbial communities from Bohemian Forest, Czech Republic - CLA4 (Metagenome Metatranscriptome) (*) [D]
						Metatranscriptome of spruce litter microbial communities from Bohemian Forest, Czech Republic - CLA5 (Metagenome Metatranscriptome) (*) [D]
						Metatranscriptome of spruce litter microbial communities from Bohemian Forest, Czech Republic - CLA5 (Metagenome Metatranscriptome) (v2) (*) [D]
						Metatranscriptome of spruce litter microbial communities from Bohemian Forest, Czech Republic - CLE4 (Metagenome Metatranscriptome) (*) [D]
						Metatranscriptome of spruce litter microbial communities from Bohemian Forest, Czech Republic - CLE5 (Metagenome Metatranscriptome) (*) [D]
						Metatranscriptome of spruce litter microbial communities from Bohemian Forest, Czech Republic - CLE5 (Metagenome Metatranscriptome) (v2) (*) [D]
						Metatranscriptome of spruce litter microbial communities from Bohemian Forest, Czech Republic - CLI4 (Metagenome Metatranscriptome) (*) [D]
						Metatranscriptome of spruce litter microbial communities from Bohemian Forest, Czech Republic - CLI5 (Metagenome Metatranscriptome) (*) [D]
						Metatranscriptome of spruce litter microbial communities from Bohemian Forest, Czech Republic - CLU4 (Metagenome Metatranscriptome) (*) [D]
						Metatranscriptome of spruce litter microbial communities from Bohemian Forest, Czech Republic - CLU5 (Metagenome Metatranscriptome) (*) [D]
						Metatranscriptome of spruce litter microbial communities from Bohemian Forest, Czech Republic - CLU5 (Metagenome Metatranscriptome) (v2) (*) [D]
						Plant litter microbial communities from Maridalen valley, Oslo, Norway - NLE1 (*) [D]
						Plant litter microbial communities from Maridalen valley, Oslo, Norway - NLE2 (*) [D]
						Plant litter microbial communities from Maridalen valley, Oslo, Norway - NLE4 (*) [D]
						Plant litter microbial communities from Maridalen valley, Oslo, Norway - NLE5 (*) [D]
						Plant litter microbial communities from Maridalen valley, Oslo, Norway - NLE6 (*) [D]
						Spruce litter microbial communities from Bohemian Forest, Czech Republic - CLU4 (*) [D]
						Spruce litter microbial communities from Bohemian Forest, Czech Republic ? CLA1 metaT (Metagenome Metatranscriptome) (*) [D]
						Spruce litter microbial communities from Bohemian Forest, Czech Republic ? CLA1 metaT (Metagenome Metatranscriptome) (v2) (*) [D]
						Spruce litter microbial communities from Bohemian Forest, Czech Republic ? CLA2 metaT (Metagenome Metatranscriptome) (*) [D]
						Spruce litter microbial communities from Bohemian Forest, Czech Republic ? CLA3 metaT (Metagenome Metatranscriptome) (*) [D]
						Spruce litter microbial communities from Bohemian Forest, Czech Republic ? CLA3 metaT (Metagenome Metatranscriptome) (v2) (*) [D]
						Spruce litter microbial communities from Bohemian Forest, Czech Republic ? CLE1 metaT (Metagenome Metatranscriptome) (*) [D]
						Spruce litter microbial communities from Bohemian Forest, Czech Republic ? CLE1 metaT (Metagenome Metatranscriptome) (v2) (*) [D]
						Spruce litter microbial communities from Bohemian Forest, Czech Republic ? CLE2 metaT (Metagenome Metatranscriptome) (*) [D]
						Spruce litter microbial communities from Bohemian Forest, Czech Republic ? CLE2 metaT (Metagenome Metatranscriptome) (v2) (*) [D]
						Spruce litter microbial communities from Bohemian Forest, Czech Republic ? CLE3 metaT (Metagenome Metatranscriptome) (*) [D]
						Spruce litter microbial communities from Bohemian Forest, Czech Republic ? CLE3 metaT (Metagenome Metatranscriptome) (v2) (*) [D]
						Spruce litter microbial communities from Bohemian Forest, Czech Republic ? CLI1 metaT (Metagenome Metatranscriptome) (*) [D]
			Rock-dwelling (endoliths)	Unclassified	Unclassified	Rock endolithic microbial communities from Victoria Land, Antarctica - Battleship Promontory nord (*) [D]
						Rock endolithic microbial communities from Victoria Land, Antarctica - Buttleship Promontory sud (*) [D]
						Rock endolithic microbial communities from Victoria Land, Antarctica - Finger Mt nord (*) [D]
						Rock endolithic microbial communities from Victoria Land, Antarctica - Finger Mt sud (*) [D]
						Rock endolithic microbial communities from Victoria Land, Antarctica - Knobhead nord (*) [D]
						Rock endolithic microbial communities from Victoria Land, Antarctica - Knobhead sud (*) [D]
						Rock endolithic microbial communities from Victoria Land, Antarctica - Linnaeus Terrace nord (*) [D]
						Rock endolithic microbial communities from Victoria Land, Antarctica - Mt New Zealand nord (*) [D]
						Rock endolithic microbial communities from Victoria Land, Antarctica - Pudding Butte nord (*) [D]
						Rock endolithic microbial communities from Victoria Land, Antarctica - Pudding Butte sud (*) [D]
						Rock endolithic microbial communities from Victoria Land, Antarctica - Richard Nunatak red sandstone (*) [D]
						Rock endolithic microbial communities from Victoria Land, Antarctica - Richard Nunatak white sandstone (*) [D]
						Rock endolithic microbial communities from Victoria Land, Antarctica - Ricker Hills nord (*) [D]
						Rock endolithic microbial communities from Victoria Land, Antarctica - Siegfried Peak nord (*) [D]
						Rock endolithic microbial communities from Victoria Land, Antarctica - Siegfried Peak sud (*) [D]
						Rock endolithic microbial communities from Victoria Land, Antarctica - Trio Nunatak nord (*) [D]
						Rock endolithic microbial communities from Victoria Land, Antarctica - University Valley nord (*) [D]
						Rock endolithic microbial communities from Victoria Land, Antarctica - University Valley sud (*) [D]
			Rock-dwelling (subaerial biofilms)	Unclassified	Unclassified	Halite endolithic microbial communities from Salar Grande, Atacama Desert, Chile. Combined Assembly of Full timeline (*) [D]
						Barbacenia macrantha exposed rock microbial communities from rupestrian grasslands, the National Park of Serra do Cipo, Brazil - ER_R07 (*) [D]
						Barbacenia macrantha exposed rock microbial communities from rupestrian grasslands, the National Park of Serra do Cipo, Brazil - ER_R08 (*) [D]
						Barbacenia macrantha exposed rock microbial communities from rupestrian grasslands, the National Park of Serra do Cipo, Brazil - ER_R09 (*) [D]
						Echo Passage metagenome (*) [F]
						Subaerial biofilm microbial communities from sulfidic caves, Italy, that are extremely acidic - Acquasanta AS5 (*) [D]
						Subaerial biofilm microbial communities from sulfidic caves, Italy, that are extremely acidic - Acquasanta AS5 (*) [D]
						Subaerial biofilm microbial communities from sulfidic caves, Italy, that are extremely acidic - Ramo Sulfureo RS9 (*) [D]
			Volcanic	Fumaroles	Unclassified	Geothermal fumarole subsurface microbial communities from Mt. Erebus, Antarctica - 1A2A (*) [P]
						Geothermal fumarole subsurface microbial communities from Mt. Erebus, Antarctica - 1A2A (SPAdes) (*) [P]
						Geothermal fumarole subsurface microbial communities from Mt. Erebus, Antarctica - 1A2B (*) [P]
						Geothermal fumarole subsurface microbial communities from Mt. Erebus, Antarctica - 1A2B (SPAdes) (*) [P]
						Geothermal fumarole subsurface microbial communities from Mt. Erebus, Antarctica - 1A2C (*) [P]
						Geothermal fumarole subsurface microbial communities from Mt. Erebus, Antarctica - 1A2D (*) [P]
						Geothermal fumarole subsurface microbial communities from Mt. Erebus, Antarctica - 1A2D (SPAdes) (*) [P]
						Geothermal fumarole subsurface microbial communities from Mt. Erebus, Antarctica - 1A2E (*) [P]
						Geothermal fumarole subsurface microbial communities from Mt. Erebus, Antarctica - 1A2E (SPAdes) (*) [P]
	Engineered	Built environment	City	Subway	Unclassified	Urban prokaryotic and eukaryotic communities from the subway in New York, USA: city subway metal -P00064 (*) [D]
						Urban prokaryotic and eukaryotic communities from the subway in New York, USA: city subway metal -P00066 (*) [D]
						Urban prokaryotic and eukaryotic communities from the subway in New York, USA: city subway metal -P00070 (*) [D]
						Urban prokaryotic and eukaryotic communities from the subway in New York, USA: city subway metal -P00072 (*) [D]
						Urban prokaryotic and eukaryotic communities from the subway in New York, USA: city subway metal -P00092 (*) [D]
						Urban prokaryotic and eukaryotic communities from the subway in New York, USA: city subway metal -P00108 (*) [D]
						Urban prokaryotic and eukaryotic communities from the subway in New York, USA: city subway metal -P00139 (*) [D]
						Urban prokaryotic and eukaryotic communities from the subway in New York, USA: city subway metal -P00157 (*) [D]
						Urban prokaryotic and eukaryotic communities from the subway in New York, USA: city subway metal -P00185 (*) [D]
						Urban prokaryotic and eukaryotic communities from the subway in New York, USA: city subway metal -P00188 (*) [D]
						Urban prokaryotic and eukaryotic communities from the subway in New York, USA: city subway metal/plastic -P00067 (*) [D]
						Urban prokaryotic and eukaryotic communities from the subway in New York, USA: city subway metal/plastic -P00089 (*) [D]
						Urban prokaryotic and eukaryotic communities from the subway in New York, USA: city subway metal/plastic -P00102 (*) [D]
						Urban prokaryotic and eukaryotic communities from the subway in New York, USA: city subway metal/plastic -P00115 (*) [D]
						Urban prokaryotic and eukaryotic communities from the subway in New York, USA: city subway metal/plastic -P00164 (*) [D]
						Urban prokaryotic and eukaryotic communities from the subway in New York, USA: city subway metal/plastic -P00191 (*) [D]
						Urban prokaryotic and eukaryotic communities from the subway in New York, USA: city subway metal/plastic -P00193 (*) [D]
						Urban prokaryotic and eukaryotic communities from the subway in New York, USA: city subway metal/plastic -P00196 (*) [D]
						Urban prokaryotic and eukaryotic communities from the subway in New York, USA: city subway metal/plastic -P00205 (*) [D]
						Urban prokaryotic and eukaryotic communities from the subway in New York, USA: city subway metal/plastic -P00228 (*) [D]
						Urban prokaryotic and eukaryotic communities from the subway in New York, USA: city subway plastic -P00220 (*) [D]
						Urban prokaryotic and eukaryotic communities from the subway in New York, USA: city subway plastic -P00358 (*) [D]
						Urban prokaryotic and eukaryotic communities from the subway in New York, USA: city subway plastic -P00359 (*) [D]
						Urban prokaryotic and eukaryotic communities from the subway in New York, USA: city subway plastic -P00377 (*) [D]
						Urban prokaryotic and eukaryotic communities from the subway in New York, USA: city subway plastic -P00378 (*) [D]
						Urban prokaryotic and eukaryotic communities from the subway in New York, USA: city subway stone -PAB008 (*) [D]
						Urban prokaryotic and eukaryotic communities from the subway in New York, USA: city subway water -PAB005 (*) [D]
						Urban prokaryotic and eukaryotic communities from the subway in New York, USA: city subway wood -P00073 (*) [D]
						Urban prokaryotic and eukaryotic communities from the subway in New York, USA: city subway wood -P00079 (*) [D]
						Urban prokaryotic and eukaryotic communities from the subway in New York, USA: city subway wood -P00107 (*) [D]
						Urban prokaryotic and eukaryotic communities from the subway in New York, USA: city subway wood -P00111 (*) [D]
						Urban prokaryotic and eukaryotic communities from the subway in New York, USA: city subway wood -P00165 (*) [D]
						Urban prokaryotic and eukaryotic communities from the subway in New York, USA: city subway wood -P00190 (*) [D]
						Urban prokaryotic and eukaryotic communities from the subway in New York, USA: city subway wood -P00194 (*) [D]
			Solar panel	Unclassified	Unclassified	Solar panel surface microbial communities from Lawrence Berkeley National Laboratory, California, USA - L (*) [D]
						Solar panel surface microbial communities from Lawrence Berkeley National Laboratory, California, USA - M (*) [D]
						Solar panel surface microbial communities from Lawrence Berkeley National Laboratory, California, USA - R (*) [D]
			Unclassified	Unclassified	Unclassified	Clean room microbial communities from NASA Spacecraft Assembly Facility at Jet Propulsion Laboratory, Pasadena, California, USA - In1P-11 SPAdes reassembly (*) [D]
						Clean room microbial communities from NASA Spacecraft Assembly Facility at Jet Propulsion Laboratory, Pasadena, California, USA - In2P-11 SPAdes reassembly (*) [D]
						Clean room microbial communities from NASA Spacecraft Assembly Facility at Jet Propulsion Laboratory, Pasadena, California, USA - In3P-11 SPAdes reassembly (*) [D]
						Clean room microbial communities from NASA Spacecraft Assembly Facility at Jet Propulsion Laboratory, Pasadena, California, USA - In4P-11 SPAdes reassembly (*) [D]
		Solid waste	Composting	Grass	Bioreactor	Green-waste compost microbial community at University of California, Davis, USA, from solid state bioreactor - Inoculum 16S MiniPCR (*) [P]
						Mesophilic microbial community from rice straw/compost enrichment Sample: eDNA_1 (*) [P]
						Mesophilic microbial community from rice straw/compost enrichment Sample: eDNA_1 (*) [P]
						Thermophilic microbial communities from the Joint Bioenergy Institute, California, USA of rice/straw/compost enrichment - eDNA_2 (*) [D]
						Thermophilic microbial communities from the Joint Bioenergy Institute, California, USA of rice/straw/compost enrichment - eDNA_2 (*) [D]
						Microcrystalline cellulose adapted microbial communities from mini bioreactor at UC Davis - Sample JP60#7 (*) [D]
						Switchgrass adapted compost from mini bioreactor at UC Davis - Sample Bioreactor compost (*) [D]
						Thermophilic enriched microbial communities from mini bioreactor at UC Davis - Sample SG0.5JP960 (*) [D]
						Thermophilic enriched microbial communities from mini bioreactor at UC Davis - Sample SG0.5JP960 (454-Illumina assembly) - version 2 (*) [D]
						Thermophilic enrichment culture from UC Davis - Sample SG0.5Z960 (*) [D]
						Thermophilic enrichment culture from UC Davis - Sample SG0.5Z960 (454-Illumina assembly) (*) [D]
					Unclassified	Compost microbial communities from Hongzhou City, China, sample 1 (*) [P]
				Unclassified	Unclassified	Compost microbial communities from Sao Paulo Zoo, Brazil - C4 (*) [D]
						Compost microbial communities from Sao Paulo Zoo, Brazil - C5 (*) [D]
						Compost microbial communities from Sao Paulo Zoo, Brazil - ZC1 (*) [D]
						Compost microbial communities from Sao Paulo Zoo, Brazil - ZC2 (*) [D]
						Compost microbial communities from Sao Paulo Zoo, Brazil - ZC3D99 (*) [D]
						Compost microbial communities from Sao Paulo Zoo, Brazil - ZC3b day 01 (*) [D]
						Compost microbial communities from Sao Paulo Zoo, Brazil - ZC3b day 30 (*) [D]
						Compost microbial communities from Sao Paulo Zoo, Brazil - ZC3b day 64 (*) [D]
						Compost microbial communities from Sao Paulo Zoo, Brazil - ZC3b day 78 (*) [D]
						Compost microbial communities from Sao Paulo Zoo, Brazil - ZC3b day 99 (*) [D]
						Compost microbial communities from Sao Paulo Zoo, Brazil - ZC4 day 07 (*) [D]
						Compost microbial communities from Sao Paulo Zoo, Brazil - ZC4 day 78 (*) [D]
						Compost microbial communities from Sao Paulo Zoo, Brazil - ZC4 day 99 (*) [D]
						Cellulose adapted compost microbial communities from Newby Island Compost Facility, Milpitas, CA, USA - BGW Initial Compost (*) [P]
						Cellulose adapted compost microbial communities from Newby Island Compost Facility, Milpitas, CA, USA - BGW Initial Compost (SPAdes) (*) [P]
						Cellulose adapted compost microbial communities from Newby Island Compost Facility, Milpitas, CA, USA - Passage2 37A (*) [P]
						Cellulose adapted compost microbial communities from Newby Island Compost Facility, Milpitas, CA, USA - Passage2 37B (*) [P]
						Cellulose adapted compost microbial communities from Newby Island Compost Facility, Milpitas, CA, USA - Passage2 60A (*) [P]
						Cellulose adapted compost microbial communities from Newby Island Compost Facility, Milpitas, CA, USA - Passage2 60B (*) [P]
						Feedstock adapted compost microbial communities from Newby Island compost facility, Milpitas, CA, USA - Passage 4_IL (*) [D]
						Feedstock adapted compost microbial communities from Newby Island compost facility, Milpitas, CA, USA - Passage 4_MCC (*) [D]
						Feedstock adapted compost microbial communities from Newby Island compost facility, Milpitas, CA, USA - Passage 4_SG (*) [D]
						Feedstock adapted compost microbial communities from Newby Island compost facility, Milpitas, CA, USA - Passage 4_Xylan (*) [D]
				Wood	Bioreactor	Thermal compost microbial communities from rain forest in Puerto Rico (*) [D]
						Poplar biomass bioreactor microbial communities from Brookhaven National Lab, NY - anaerobic community (*) [D]
						Poplar biomass bioreactor microbial communities from Brookhaven National Lab, NY - total biomass decay community (*) [D]
						Poplar biomass bioreactor microbial communities from Brookhaven National Lab, NY - total biomass decay community (*) [D]
			Landfield	Unclassified	Unclassified	Leachate microbial communities from a municipal landfill in Southern Ontario, Canada - Leachate well 137-91 (*) [D]
						Leachate microbial communities from a municipal landfill in Southern Ontario, Canada - Leachate well 138R (*) [D]
						Leachate microbial communities from a municipal landfill in Southern Ontario, Canada - Leachate well 138R metaG (*) [D]
			Solid Animal Waste	Unclassified	Unclassified	Compost microbial communities from Sao Paulo Zoo, Brazil - Zoo Compost 4 - DAY 01 soap2 (*) [D]
						Compost microbial communities from Sao Paulo Zoo, Brazil - Zoo Compost 4 - DAY 03 soap2 (*) [D]
						Compost microbial communities from Sao Paulo Zoo, Brazil - Zoo Compost 4 - DAY 15 soap2 (*) [D]
						Compost microbial communities from Sao Paulo Zoo, Brazil - Zoo Compost 4 - DAY 30 soap2 (*) [D]
						Compost microbial communities from Sao Paulo Zoo, Brazil - Zoo Compost 4 - DAY 64 soap2 (*) [D]
						Compost microbial communities from Sao Paulo Zoo, Brazil - Zoo Compost 4 - DAY 67 soap2 (*) [D]
		Bioreactor	Aerobic	Unclassified	Unclassified	Food waste and fibre mixture microbial community, University of Toronto, Ontario, Canada - LBfeed1 megahit (*) [D]
						Food waste and fibre mixture microbial community, University of Toronto, Ontario, Canada - LBfeed1 spades (*) [D]
						Food waste and fibre mixture microbial community, University of Toronto, Ontario, Canada. Combined Assembly of Gp0242115, Gp0242119 (*) [D]
						Food waste microbial community from Durham, Ontario, Canada - FW1 megahit (*) [D]
						Food waste microbial community from Durham, Ontario, Canada - FW1 spades (*) [D]
						Food waste microbial community from Durham, Ontario, Canada. Combined Assembly of Gp0238881, Gp0242100 (*) [D]
			Continuous culture	Marine intertidal flat sediment inoculum	Unclassified	Continuous culture bioreactor microbial community inoculated with marine intertidal flat from Wadden Sea, Germany - Culture-1_ArsB (*) [P]
						Continuous culture bioreactor microbial community inoculated with marine intertidal flat from Wadden Sea, Germany - Culture-2_BmZ (*) [P]
				Marine sediment inoculum	Unclassified	Bioreactor microbial communities inoculated from Wadden Sea, Germany - 119 days of incubation (*) [P]
						Bioreactor microbial community inoculated from Wadden Sea, Germany - 140 days of incubation (*) [P]
						Bioreactor microbial community inoculated from Wadden Sea, Germany - 23 days of incubation (*) [P]
						Bioreactor microbial community inoculated from Wadden Sea, Germany - 48 days of incubation (*) [P]
						Bioreactor microbial community inoculated from Wadden Sea, Germany - 74 days of incubation (*) [P]
						Bioreactor microbial community inoculated from Wadden Sea, Germany - 82 days of incubation (*) [P]
						Bioreactor microbial community inoculated from the Wadden Sea, Germany - 168 days of incubation (*) [P]
						Bioreactor microbial community inoculated from the Wadden Sea, Germany - 185 days of incubation (*) [P]
						Bioreactor microbial community inoculated from the Wadden Sea, Germany - 67 days of incubation (*) [P]
						Continuous culture Bioreactor microbial community with low C:N ratio inoculated with sediment from Wadden Sea, Germany - sample 1, day 6 (*) [P]
						Continuous culture Bioreactor microbial community with low C:N ratio inoculated with sediment from Wadden Sea, Germany - sample 3, day 33 (*) [P]
			Unclassified	Unclassified	Unclassified	Switchgrass degrading microbial communities from high solid loading bioreactors in New Hampshire, USA - 10_41_5_180_A2 metaG (*) [D]
						Switchgrass degrading microbial communities from high solid loading bioreactors in New Hampshire, USA - 11_42_5_180_A3 metaG (*) [D]
						Switchgrass degrading microbial communities from high solid loading bioreactors in New Hampshire, USA - 12_48_3.3_201_A2 metaG (*) [D]
						Switchgrass degrading microbial communities from high solid loading bioreactors in New Hampshire, USA - 13_49_3.3_201_A3 metaG (*) [D]
						Switchgrass degrading microbial communities from high solid loading bioreactors in New Hampshire, USA - 14_58_20_212_A1 metaG (*) [D]
						Switchgrass degrading microbial communities from high solid loading bioreactors in New Hampshire, USA - 15_59_3.3_214_A2 metaG (*) [D]
						Switchgrass degrading microbial communities from high solid loading bioreactors in New Hampshire, USA - 16_60_3.3_214_A3 metaG (*) [D]
						Switchgrass degrading microbial communities from high solid loading bioreactors in New Hampshire, USA - 1_4_20_6_A1 metaG (*) [D]
						Switchgrass degrading microbial communities from high solid loading bioreactors in New Hampshire, USA - 2_5_20_6_A2 metaG (*) [D]
						Switchgrass degrading microbial communities from high solid loading bioreactors in New Hampshire, USA - 3_6_20_6_A3 metaG (*) [D]
						Switchgrass degrading microbial communities from high solid loading bioreactors in New Hampshire, USA - 4_13_20_68_A1 metaG (*) [D]
						Switchgrass degrading microbial communities from high solid loading bioreactors in New Hampshire, USA - 5_19_20_110_A1 metaG (*) [D]
						Switchgrass degrading microbial communities from high solid loading bioreactors in New Hampshire, USA - 6_20_20_110_A2 metaG (*) [D]
						Switchgrass degrading microbial communities from high solid loading bioreactors in New Hampshire, USA - 7_21_20_110_A3 metaG (*) [D]
						Switchgrass degrading microbial communities from high solid loading bioreactors in New Hampshire, USA - 8_30_10_142_A2 metaG (*) [D]
						Switchgrass degrading microbial communities from high solid loading bioreactors in New Hampshire, USA - 9_31_10_142_A3 metaG (*) [D]
						Switchgrass enrichment cultures co-assembly (*) [D]
		Biotransformation	Microbial solubilization of coal	Unclassified	Unclassified	Coal Bed microbial communities from Alberta -Trident_1560D (*) [P]
						Coal bed methane well microbial communities from Alberta, Canada (*) [P]
						Coal bed methane well microbial communities from Alberta, Canada (*) [P]
						Wastewater microbial communities from Syncrude, Ft. McMurray, Alberta - Tailing Pond Surface TP_surface (*) [D]
			Mixed alcohol bioreactor	Unclassified	Unclassified	Biogas fermentation microbial communities from Germany - Plant 1 DNA1 (*) [P]
						Biogas fermentation microbial communities from Germany - Plant 1 DNA2 (*) [P]
		Waste water	Activated Sludge	Unclassified	Unclassified	Activated sludge microbial communities from Shanghai, China - membrane bioreactor - Activated sludge (MBR) (*) [D]
						Activated sludge microbial communities from Shanghai, China - membrane bioreactor - Membrane foulants (*) [D]
						Activated sludge microbial communities from Shanghai, China - wastewater treatment plant - Activated sludge (*) [D]
						Activated sludge microbial communities from Shanghai, China - wastewater treatment plant - influent sewage (*) [D]
						Active sludge microbial communities from Klosterneuburg, Austria - Klosterneuburg WWTP active sludge C01_HNv2 (*) [D]
						Active sludge microbial communities from Klosterneuburg, Austria - Klosterneuburg WWTP active sludge C02_HNv2 (*) [D]
						Active sludge microbial communities from Klosterneuburg, Austria - Klosterneuburg WWTP active sludge C03_HNv2 (*) [D]
						Active sludge microbial communities from Klosterneuburg, Austria - Klosterneuburg WWTP active sludge C04_HANv2 (*) [D]
						Active sludge microbial communities from Klosterneuburg, Austria - Klosterneuburg WWTP active sludge C05_HNv2 (*) [D]
						Active sludge microbial communities from Klosterneuburg, Austria - Klosterneuburg WWTP active sludge C07_HANv2 (*) [D]
						Active sludge microbial communities from Klosterneuburg, Austria - Klosterneuburg WWTP active sludge MT KNB_A1_L (Metagenome Metatranscriptome) (*) [D]
						Active sludge microbial communities from Klosterneuburg, Austria - Klosterneuburg WWTP active sludge MT KNB_A2_L (Metagenome Metatranscriptome) (*) [D]
						Active sludge microbial communities from Klosterneuburg, Austria - Klosterneuburg WWTP active sludge MT KNB_A3_L (Metagenome Metatranscriptome) (*) [D]
						Active sludge microbial communities from Klosterneuburg, Austria - Klosterneuburg WWTP active sludge MT KNB_A4L_L (Metagenome Metatranscriptome) (*) [D]
						Active sludge microbial communities from Klosterneuburg, Austria - Klosterneuburg WWTP active sludge MT KNB_A6L_L (Metagenome Metatranscriptome) (*) [D]
						Active sludge microbial communities from Klosterneuburg, Austria - Klosterneuburg WWTP active sludge MT KNB_B4L_H (Metagenome Metatranscriptome) (*) [D]
						Activated sludge enriched bacterial communities from WWTP in Fort Collins, Colorado, USA ? CA (*) [D]
						Activated sludge enriched bacterial communities from WWTP in Fort Collins, Colorado, USA ? LHP (*) [D]
						Activated sludge enriched bacterial communities from WWTP in Fort Collins, Colorado, USA ? ML (*) [D]
						Activated sludge enriched bacterial communities from WWTP in Fort Collins, Colorado, USA ? OA (*) [D]
						Activated sludge enriched bacterial communities from WWTP in Fort Collins, Colorado, USA ? PN (*) [D]
			Anaerobic digestor	Unclassified	Unclassified	Active sludge microbial communities from Illinois, USA, of municipal wastewater-treating anaerobic digesters - ADurb_Total_1013_SludgeMetaT (Metagenome Metatranscriptome) (*) [D]
						Active sludge microbial communities from Illinois, USA, of municipal wastewater-treating anaerobic digesters - ADurb_Total_1113_SludgeMetaT (Metagenome Metatranscriptome) (*) [D]
						Active sludge microbial communities from Illinois, USA, of municipal wastewater-treating anaerobic digesters - ADurb_Total_1213_SludgeMetaT (Metagenome Metatranscriptome) (*) [D]
						Active sludge microbial communities from Illinois, USA, of municipal wastewater-treating anaerobic digesters - ADurb_Val_01_SludgeMetaT (Metagenome Metatranscriptome) (*) [D]
						Active sludge microbial communities from Illinois, USA, of municipal wastewater-treating anaerobic digesters - ADurb_Val_02_SludgeMetaT (Metagenome Metatranscriptome) (*) [D]
						Active sludge microbial communities from Illinois, USA, of municipal wastewater-treating anaerobic digesters - ADurb_Val_03_SludgeMetaT (Metagenome Metatranscriptome) (*) [D]
						ctive sludge microbial communities of municipal wastewater-treating anaerobic digesters from Canada - AD_UKC129_MetaG (SPAdes) (*) [D]
						Active sludge microbial communities of municipal wastewater-treating anaerobic digesters from Canada - AD_UKC130_MetaG (SPAdes) (*) [D]
						Active sludge microbial communities of municipal wastewater-treating anaerobic digesters from China - AD_SCU001_MetaG (SPAdes) (*) [D]
						Active sludge microbial communities of municipal wastewater-treating anaerobic digesters from China - AD_SCU002_MetaG (SPAdes) (*) [D]
						Active sludge microbial communities of municipal wastewater-treating anaerobic digesters from Hong Kong - AD_UKC105_MetaG (*) [D]
						Active sludge microbial communities of municipal wastewater-treating anaerobic digesters from Hong Kong - AD_UKC107_MetaG (SPAdes) (*) [D]
						Active sludge microbial communities of municipal wastewater-treating anaerobic digesters from Hong Kong - AD_UKC109_MetaG (SPAdes) (*) [D]
						Active sludge microbial communities of municipal wastewater-treating anaerobic digesters from Hong Kong - AD_UKC111_MetaG (SPAdes) (*) [D]
						Active sludge microbial communities of municipal wastewater-treating anaerobic digesters from Hong Kong - AD_UKC113_MetaG (SPAdes) (*) [D]
						Active sludge microbial communities of municipal wastewater-treating anaerobic digesters from Japan - AD_JPNAS1_MetaG (SPAdes) (*) [D]
						Active sludge microbial communities of municipal wastewater-treating anaerobic digesters from Japan - AD_JPNAS2_MetaG (SPAdes) (*) [D]
						Active sludge microbial communities of municipal wastewater-treating anaerobic digesters from Japan - AD_JPNAS3_MetaG (*) [D]
						Active sludge microbial communities of municipal wastewater-treating anaerobic digesters from Japan - AD_JPNHG2_MetaG (SPAdes) (*) [D]
						Active sludge microbial communities of municipal wastewater-treating anaerobic digesters from Japan - AD_JPNHG3_MetaG (SPAdes) (*) [D]
			Industrial waste water	Mine water	Unclassified	Sediment microbial communities from Acid Mine Drainage holding pond in Pittsburgh, PA, USA - 1B (*) [D]
						Sediment microbial communities from Acid Mine Drainage holding pond in Pittsburgh, PA, USA ? S1 (*) [D]
				Petrochemical	Unclassified	Coal bed microbial communities from San Jean Basin, New Mexico, USA - CG13 (*) [P]
						Coal bed microbial communities from San Jean Basin, New Mexico, USA - CG19 (*) [P]
						Coal bed microbial communities from San Jean Basin, New Mexico, USA - CG8 (*) [P]
						Coal bed microbial communities from San Jean Basin, New Mexico, USA - production water: CG7: (*) [P]
						Tailings pond microbial communities from Northern Alberta - Syncrude Mildred Lake Settling Basin (*) [P]
						Tailings pond microbial communities from Northern Alberta - Syncrude Mildred Lake Settling Basin (*) [P]
						Tailings pond microbial communities from Northern Alberta - Syncrude Mildred Lake Settling Basin (*) [P]
						Wastewater microbial communities from Syncrude, Ft. McMurray, Alberta - Biofilm from sections of failed pipe of Encana Pipeline (*) [P]
						Wastewater microbial communities from Syncrude, Ft. McMurray, Alberta - Biofilm from sections of failed pipe of Encana Pipeline (*) [P]
						Wastewater microbial communities from Syncrude, Ft. McMurray, Alberta - Biofilm from sections of failed pipe of Encana Pipeline (*) [P]
						Wastewater microbial communities from Syncrude, Ft. McMurray, Alberta - Microbes from Suncor taillings pond 6 2012TP6_6 (*) [P]
						Wastewater microbial communities from Syncrude, Ft. McMurray, Alberta - Microbes in water sample from Medicine Hat oil field -PW_MHGC_2012April2: (*) [P]
						Wastewater microbial communities from Syncrude, Ft. McMurray, Alberta - Microbes in water sample from Medicine Hat oil field -PW_MHGC_2012April2: (*) [P]
						Wastewater microbial communities from Syncrude, Ft. McMurray, Alberta - Microbes in water sample from Medicine Hat oil field -PW_MHGC_2012April2: (*) [P]
				Unclassified	Unclassified	Microbial communities of wastewater sludge from Singapore - Sludge7_b2_February (*) [D]
						Microbial communities of wastewater sludge from Singapore - Sludge9_b2_February (*) [D]
						Microbial communities of wastewater sludge from Singapore - Sludge_b1_October (*) [D]
						Sewage microbial communities from wastewater treatment plant in Copenhagen, Denmark - 1612-PRJ1066-RL-Sewage-107_S11 (*) [D]
						Raw sludge microbial communities from sewage treatment plant in Sweden - SWESTP63 - Kappala-primary 226 (*) [D]
						Sewage treatment plant microbial communities from Vermont, USA - ANOX_B (*) [D]
						Sewage treatment plant microbial communities from Vermont, USA - ANOX_W (*) [D]
						Wastewater microbial communities from medical facility sewage samples near Freiburg, Germany - C1747 (*) [D]
						Wastewater microbial communities from medical facility sewage samples near Freiburg, Germany - C1751 (*) [D]
						Wastewater microbial communities from municipal sewage treatment plant in Nanjing, China - DC_AS_meta (*) [D]
						Wastewater microbial communities from municipal sewage treatment plant in Nanjing, China - DC_EW_meta (*) [D]
						Wastewater microbial communities from municipal sewage treatment plant in Nanjing, China - DC_IW_meta (*) [D]
						Wastewater microbial communities from municipal sewage treatment plant in Nanjing, China - JXZ_AS_meta (*) [D]
	Host-associated	Algae	Green algae	Ectosymbionts	Unclassified	Macroalgal surface ecosystem from Botany Bay, Galicia, Spain - SA1-P2 (*) [P]
						Macroalgal surface ecosystem from Botany Bay, Galicia, Spain - SA3-P2 (*) [P]
						Macroalgal surface ecosystem from Botany Bay, Galicia, Spain - SR1-P2 (*) [P]
						Macroalgal surface ecosystem from Botany Bay, Galicia, Spain - SR2-P2 (*) [P]
						Macroalgal surface ecosystem from Botany Bay, Galicia, Spain - SR3-P2 (*) [P]
						Macroalgal surface ecosystem from Botany Bay, Sydney, Australia - A-A2 (*) [P]
						Macroalgal surface ecosystem from Botany Bay, Sydney, Australia - A-A3 (*) [P]
						Macroalgal surface ecosystem from Botany Bay, Sydney, Australia - A-R1 (*) [P]
						Macroalgal surface ecosystem from Botany Bay, Sydney, Australia - A-R2 (*) [P]
						Macroalgal surface ecosystem from Botany Bay, Sydney, Australia - A-R4 (*) [P]
						Macroalgal surface microbial communities from Vigo, Galicia, Spain - SA2-P2 (*) [P]
			Red algae	Ectosymbionts	Unclassified	Delisea pulchra microbial communities from Sydney, Australia, affected by bleaching disease - 2012_BI_B1 (*) [P]
						Delisea pulchra microbial communities from Sydney, Australia, affected by bleaching disease - 2012_BI_B2 (*) [P]
						Delisea pulchra microbial communities from Sydney, Australia, affected by bleaching disease - 2012_BI_B3 (*) [P]
						Delisea pulchra microbial communities from Sydney, Australia, affected by bleaching disease - 2012_LB_B1 (*) [P]
						Delisea pulchra microbial communities from Sydney, Australia, affected by bleaching disease - 2012_LB_B2 (*) [P]
						Delisea pulchra microbial communities from Sydney, Australia, affected by bleaching disease - 2012_LB_B3 (*) [P]
						Marine algal microbial communities from Bantry Bay, Ireland - BantryBay_4 metaG (SPAdes) (*) [D]
						Marine algal microbial communities from Maine, USA - Maine_Asex2 metaG (SPAdes) (*) [D]
						Marine algal microbial communities from Maine, USA - Maine_Asex4_metaG (SPAdes) (*) [D]
						Marine algal microbial communities from Porto, Portugal - Porto_4 metaG (SPAdes) (*) [D]
						Marine algal microbial communities from Porto, Portugal - Porto_5 metaG (SPAdes) (*) [D]
						Marine algal microbial communities from Sidmouth, United Kingdom - Sidmouth_Asex1 metaG (SPAdes) (*) [D]
						Marine algal microbial communities from Sidmouth, United Kingdom - Sidmouth_Asex2 metaG (SPAdes) (*) [D]
						Marine algal microbial communities from Sidmouth, United Kingdom - Sidmouth_Male1 metaG (SPAdes) (*) [D]
						Marine algal microbial communities from Sidmouth, United Kingdom - Sidmouth_Male2 metaG (SPAdes) (*) [D]
		Animal	Digestive system	Fecal	Unclassified	Capybara group fecal microbial communities from Wisconsin, USA - P1105 metagenome (*) [D]
						Capybara group fecal microbial communities from Wisconsin, USA - P827 metagenome (*) [D]
						Eastern black-and-white colobus group fecal microbial communities from Wisconsin, USA - Cm1022B metagenome (*) [D]
						Eastern black-and-white colobus group fecal microbial communities from Wisconsin, USA - Cm1105 metagenome (*) [D]
						Eastern black-and-white colobus group fecal microbial communities from Wisconsin, USA - Cm827 metagenome (*) [D]
						Orangutan group fecal microbial communities from Wisconsin, USA - O827 metagenome (*) [D]
						Orangutan group fecal microbial communities from fecal samples from Wisconsin, USA - O1105 metagenome (*) [D]
						Orangutan individual fecal microbial communities from fecal samples from Wisconsin, USA - O1111 metagenome (*) [D]
						Ring-tailed lemur group fecal microbial communities from Wisconsin, USA - L1105 metagenome (*) [D]
						Ring-tailed lemur group fecal microbial communities from Wisconsin, USA - L827 metagenome (*) [D]
						Western lowland gorrila individual fecal microbial communities from Wisconsin, USA - Go1022A metagenome (*) [D]
						Western lowland gorrila individual fecal microbial communities from Wisconsin, USA - Go1022B metagenome (*) [D]
						Baboon gut microbial communities from fecal samples in Kenya - F07 (*) [D]
						Baboon gut microbial communities from fecal samples in Kenya - F09 (*) [D]
						Baboon gut microbial communities from fecal samples in Kenya - F10 (*) [D]
						Baboon gut microbial communities from fecal samples in Kenya - F11 (*) [D]
						A Catalogue of the Mouse Gut Metagenome - Mouse fecal microbial communities from multiple locations (*) [D]
						Rat cecal microbial community from a salt sensitive rat, Toledo, Ohio, USA - rat 1 (*) [D]
			Skin	unclassified	Unclassified	Indoor microbial communities from pet occupant in Illinois, USA - Dog Nose - Dog_04.2-Dog_Nose_Day4 (*) [D]
		Annelida	Integument	Cuticle	Epibionts	Alvinella pompejana epibiont microbial communities from the East Pacific Rise hydrothermal vent (*) [F]
				Unclassified	Unclassified	Pompeii worm associated microbial communities from hydrothermal vent at the East Pacific Rise, Pacific Ocean - Alvinella (*) [D]
						Tube worm associated microbial communities from hydrothermal vent at the East Pacific Rise, Pacific Ocean - Riftia (*) [D]
[truncated: 1,028 more rows]

## Sheet: 2. AbyU positives
Query Sequence Name	Gene Id	Gene Name	Genome Id	Genome Name	Query Start Coord	Query End Coord	Subject Start Coord	Subject End Coord	Bit Score	E-value	Identities	Subject Length	Sequence	Name	Lat	Long
query109580	Ga0207652_140589931		3300025921	Corn rhizosphere microbial communities from Kellogg Biological Station, Michigan, USA - KBS C6-3B metaG (SPAdes)	68	139	36	107	60.1	1e-10	30/72 42%	108	>Ga0207652_140589931 PAQRGKNRQLIVGPFDRRQRRADGFDLLALVKGLATDEHVMLHYREEITLPDGTIATEGWIDGNAIQAGQWQSLDAVGATGRYVGWTGVRRLRQEVAHKVFRASIFLH	1	42.3948	-85.3738
query109580	Ga0070680_1041009071		3300005336	Corn rhizosphere microbial communities from Kellogg Biological Station, Michigan, USA - KBS C7-3B metaG	41	140	2	103	59.7	2e-10	34/102 33%	105	>Ga0070680_1041009071 IFFDDIFDADGNKVGRTVGYTECVEKRESDGHIIVNYHEAVELPDGTLKATGTVDQNVIFTNGWVHLDMVGTSGKYLGAQGTRSYRALPPLHERKAEIRMSFGL	2	42.3948	-85.3738
query120981	Ga0070709_100131153		3300005434	Corn, switchgrass and miscanthus rhizosphere microbial communities from Kellogg Biological Station, Michigan, USA - LAR L5-1 metaG	18	137	6	125	96.3	2e-24	47/120 39%	134	>Ga0070709_100131153 MYDELSEHMLDAAFDIDFEAPEIGKGGSYTTELRGPDGKPVGTVHGQYRVALRRPSDGALMVHTLERIELEDGEVHVDGWSTWANVFPGDTLFHPAVGVSGAYLGRRGFREWRPVDLGKVAFARLGFFENPMP	3	42.4774	-85.451
query120981	Ga0070713_1008914342		3300005436	Corn, switchgrass and miscanthus rhizosphere microbial communities from Kellogg Biological Station, Michigan, USA - LAR L8-2 metaG	18	137	6	125	96.3	2e-24	47/120 39%	134	>Ga0070713_1008914342 MYDELSEHMLDAAFDIDFEAPEIGKGGSYTTELRGPDGKPVGTVHGQYRVALRRPSDGALMVHTLERIELEDGEVHVDGWSTWANVFPGDTLFHPAVGVSGAYLGRRGFREWRPVDLGKVAFARLGFFENPMP	4	42.4774	-85.451
query120981	Ga0070712_1007336362		3300006175	Corn, switchgrass and miscanthus rhizosphere microbial communities from Kellogg Biological Station, Michigan, USA - LAR L8-1 metaG	18	137	6	125	96.3	2e-24	47/120 39%	134	>Ga0070712_1007336362 MYDELSEHMLDAAFDIDFEAPEIGKGGSYTTELRGPDGKPVGTVHGQYRVALRRPSDGALMVHTLERIELEDGEVHVDGWSTWANVFPGDTLFHPAVGVSGAYLGRRGFREWRPVELGKVAFARLGFFENPMP	5	42.4774	-85.451
query120981	Ga0207699_100323934		3300025906	Corn, switchgrass and miscanthus rhizosphere microbial communities from Kellogg Biological Station, Michigan, USA - LAR L5-1 metaG (SPAdes)	18	137	6	125	96.3	1e-24	47/120 39%	133	>Ga0207699_100323934 MYDELSEHMLDAAFDIDFEAPEIGKGGSYTTELRGPDGKPVGTVHGQYRVALRRPSDGALMVHTLERIELEDGEVHVDGWSTWANVFPGDTLFHPAVGVSGAYLGRRGFREWRPVDLGKVAFARLGFFENPMP	6	42.4774	-85.451
query120981	Ga0207693_103424312		3300025915	Corn, switchgrass and miscanthus rhizosphere microbial communities from Kellogg Biological Station, Michigan, USA - LAR L8-1 metaG (SPAdes)	18	137	6	125	96.3	1e-24	47/120 39%	133	>Ga0207693_103424312 MYDELSEHMLDAAFDIDFEAPEIGKGGSYTTELRGPDGKPVGTVHGQYRVALRRPSDGALMVHTLERIELEDGEVHVDGWSTWANVFPGDTLFHPAVGVSGAYLGRRGFREWRPVELGKVAFARLGFFENPMP	7	42.4774	-85.451
query120981	Ga0207700_106643862		3300025928	Corn, switchgrass and miscanthus rhizosphere microbial communities from Kellogg Biological Station, Michigan, USA - LAR L8-2 metaG (SPAdes)	18	137	6	125	96.3	1e-24	47/120 39%	133	>Ga0207700_106643862 MYDELSEHMLDAAFDIDFEAPEIGKGGSYTTELRGPDGKPVGTVHGQYRVALRRPSDGALMVHTLERIELEDGEVHVDGWSTWANVFPGDTLFHPAVGVSGAYLGRRGFREWRPVDLGKVAFARLGFFENPMP	8	42.4774	-85.451
query120981	Ga0207664_101577582		3300025929	Corn, switchgrass and miscanthus rhizosphere microbial communities from Kellogg Biological Station, Michigan, USA - LAR L8-3 metaG (SPAdes)	18	137	6	125	91.7	1e-22	46/120 38%	133	>Ga0207664_101577582 MYDELSEHMLDAAFDIDFEAPEIGKGGSYTTELRGPDGKPVGTVHGQYRVALRRPSDGALMVHTLERIELEDGEVHVDGRSTWANVFPGDTLFHPAVGVSGAYLGRRGFREWRPVELGKVAFARLGFFENPMP	9	42.4774	-85.451
query120981	Ga0070714_1004958661		3300005435	Corn, switchgrass and miscanthus rhizosphere microbial communities from Kellogg Biological Station, Michigan, USA - LAR L8-3 metaG	19	126	49	159	67	2e-12	44/113 39%	182	>Ga0070714_1004958661 MGQGKRMRRRLLIAGVAISGAAVGVIPASAATGKAADADHRCVHLTVIEPTIRVYTNVPVDPAVGPTPGVQVAYFDPLQDAAGNQIGQSVGQVDMLYKRASDGHLIEDIAENLQLADGTLMSAAVYDRVEVLSGNWVSAPIRGVSGAYAGMSGFWSFRLLSHTAPFPVQEEISMCATHDRS	10	42.4774	-85.451
query120981	Ga0070713_1003640401		3300005436	Corn, switchgrass and miscanthus rhizosphere microbial communities from Kellogg Biological Station, Michigan, USA - LAR L8-2 metaG	19	126	49	159	67	2e-12	44/113 39%	182	>Ga0070713_1003640401 MGQGKRMRRRLLIAGVAISGAAVGVIPASAATGKAADADHRCVHLTVIEPTIRVYTNVPVDPAVGPTPGVQVAYFDPLQDAAGNQIGQSVGQVDMLYKRASDGHLIEDIAENLQLADGTLMSAAVYDRVEVLSGNWVSAPIRGVSGAYAGMSGFWSFRLLSHTAPFPVQEEISMCATHDRS	11	42.4774	-85.451
query120981	Ga0070710_105245171		3300005437	Corn, switchgrass and miscanthus rhizosphere microbial communities from Kellogg Biological Station, Michigan, USA - LAR L5-2 metaG	19	126	49	159	67	1e-12	44/113 39%	182	>Ga0070710_105245171 MGQGKRMRRRLLIAGVAISGAAVGVIPASAATGKAADADHRCVHLTVIEPTIRVYTNVPVDPAVGPTPGVQVAYFDPLQDAAGNQIGQSVGQVDMLYKRASDGHLIEDIAENLQLADGTLMSAAVYDRVEVLSGNWVSAPIRGVSGAYAGMSGFWSFRLLSHTAPFPVQEEISMCATHDRS	12	42.4774	-85.451
query120981	Ga0070712_1001126192		3300006175	Corn, switchgrass and miscanthus rhizosphere microbial communities from Kellogg Biological Station, Michigan, USA - LAR L8-1 metaG	19	126	49	159	67	1e-12	44/113 39%	182	>Ga0070712_1001126192 MGQGKRMRRRLLIAGVAISGAAVGVIPASAATGKAADADHRCVHLTVIEPTIRVYTNVPVDPAVGPTPGVQVAYFDPLQDAAGNQIGQSVGQVDMLYKRASDGHLIEDIAENLQLADGTLMSAAVYDRVEVLSGNWVSAPIRGVSGAYAGMSGFWSFRLLSHTAPFPVQEEISMCATHDRS	13	42.4774	-85.451
query120981	Ga0207693_102077091		3300025915	Corn, switchgrass and miscanthus rhizosphere microbial communities from Kellogg Biological Station, Michigan, USA - LAR L8-1 metaG (SPAdes)	19	126	49	159	67	1e-12	44/113 39%	181	>Ga0207693_102077091 MGQGKRMRRRLLIAGVAISGAAVGVIPASAATGKAADADHRCVHLTVIEPTIRVYTNVPVDPAVGPTPGVQVAYFDPLQDAAGNQIGQSVGQVDMLYKRASDGHLIEDIAENLQLADGTLMSAAVYDRVEVLSGNWVSAPIRGVSGAYAGMSGFWSFRLLSHTAPFPVQEEISMCATHDRS	14	42.4774	-85.451
query120981	Ga0207700_102181471		3300025928	Corn, switchgrass and miscanthus rhizosphere microbial communities from Kellogg Biological Station, Michigan, USA - LAR L8-2 metaG (SPAdes)	19	126	49	159	66.6	1e-12	44/113 39%	167	>Ga0207700_102181471 MGQGKRMRRRLLIAGVAISGAAVGVIPASAATGKAADADHRCVHLTVIEPTIRVYTNVPVDPAVGPTPGVQVAYFDPLQDAAGNQIGQSVGQVDMLYKRASDGHLIEDIAENLQLADGTLMSAAVYDRVEVLSGNWVSAPIRGVSGAYAGMSGFWSFRLLSHTAPFP	15	42.4774	-85.451
query120981	Ga0207664_105796891		3300025929	Corn, switchgrass and miscanthus rhizosphere microbial communities from Kellogg Biological Station, Michigan, USA - LAR L8-3 metaG (SPAdes)	19	126	49	159	66.6	1e-12	44/113 39%	181	>Ga0207664_105796891 MGQGKRMRRRLLIAGVAISGAAVGVIPASAATGKAADADHRCVHLTVIEPTIRVYTNVPVDPAVGPTPGVQVAYFDPLQDTAGNQIGQSVGQVDMLYKRASDGHLIEDIAENLQLADGTLMSAAVYDRVEVLSGNWVSAPIRGVSGAYAGMSGFWSFRLLSHTAPFPVQEEISMCATHDRS	16	42.4774	-85.451
query120981	Ga0070709_127607681		3300005434	Corn, switchgrass and miscanthus rhizosphere microbial communities from Kellogg Biological Station, Michigan, USA - LAR L5-1 metaG	19	120	30	134	60.8	1e-10	42/107 39%	134	>Ga0070709_127607681 GAAVGVIPASAATGKAADADHRCVHLTVIEPTIRVYTNVPVDPAVGPTPGVQVAYFDPLQDAAGNQIGQSVGQVDMLYKRASDGHLIEDIAENLQLADGTLMSAAVYDRVEVLSGNWVSAPIRGVSGAYAGMSG	17	42.4774	-85.451
query120981	Ga0207692_112858071		3300025898	Corn, switchgrass and miscanthus rhizosphere microbial communities from Kellogg Biological Station, Michigan, USA - LAR L5-2 metaG (SPAdes)	47	126	1	80	58.9	2e-10	31/80 39%	102	>Ga0207692_112858071 DTAGNQIGQSVGQVDMLYKRASDGHLIEDIAENLQLADGTLMSAAVYDRVEVLSGNWVSAPIRGVSGAYAGMSGFWSFRLLSHTAPFPVQEEISMCATHDRS	18	42.4774	-85.451
query120981	Ga0070713_1012493721		3300005436	Corn, switchgrass and miscanthus rhizosphere microbial communities from Kellogg Biological Station, Michigan, USA - LAR L8-2 metaG	35	136	60	161	55.8	3e-08	36/102 35%	178	>Ga0070713_1012493721 VGVVAMTTCWAVAGPVPGSATAQAGTGTPDHSGCLTVDFIEPTPTFYSNIPMTPQAPYTVGFQGAAFDTIYDAAGNKIATSVVASDNVFKRPSDGHVFEVVDEVMNFPDGTLDGHIVADRNAVAAGSWVSGRIQGISGRYAGLAGPWRWRLNVVAPPYPAHEIGVLCPRSDDDASGS	19	42.4774	-85.451
query120981	Ga0070714_1005518161		3300005435	Corn, switchgrass and miscanthus rhizosphere microbial communities from Kellogg Biological Station, Michigan, USA - LAR L8-3 metaG	18	91	6	79	55.1	7e-09	26/74 35%	79	>Ga0070714_1005518161 MYDELSEHMLDAAFDIDFEAPEIGKGGSYTTELRGPDGKPVGTVHGQYRVALRRPSDGALMVHTLERIELEDGEVHVDG	20	42.4774	-85.451
query120981	Ga0070714_1004087601		3300005435	Corn, switchgrass and miscanthus rhizosphere microbial communities from Kellogg Biological Station, Michigan, USA - LAR L8-3 metaG	84	137	2	55	52.8	3e-08	25/54 46%	64	>Ga0070714_1004087601 EDGEVHVDGWSTWANVFPGDTLFHPAVGVSGAYLGRRGFREWRPVELGKVAFARLGFFENPMP	21	42.4774	-85.451
query120981	Ga0070711_1000842291		3300005439	Corn, switchgrass and miscanthus rhizosphere microbial communities from Kellogg Biological Station, Michigan, USA - LAR L5-3 metaG	56	126	1	71	48.5	3e-06	25/71 35%	94	>Ga0070711_1000842291 SVGQVDMLYKRASDGHLIEDIAENLQLADGTLMSAAVYDRVEVLSGNWVSAPIRGVSGAYAGMSGFWSFRLLSHTAPFPVQEEISMCATHDRS	22	42.4774	-85.451
query120981	Ga0207663_107028602		3300025916	Corn, switchgrass and miscanthus rhizosphere microbial communities from Kellogg Biological Station, Michigan, USA - LAR L5-3 metaG (SPAdes)	56	126	1	71	48.5	2e-06	25/71 35%	93	>Ga0207663_107028602 SVGQVDMLYKRASDGHLIEDIAENLQLADGTLMSAAVYDRVEVLSGNWVSAPIRGVSGAYAGMSGFWSFRLLSHTAPFPVQEEISMCATHDRS	23	42.4774	-85.451
query120981	Ga0070711_1001043134		3300005439	Corn, switchgrass and miscanthus rhizosphere microbial communities from Kellogg Biological Station, Michigan, USA - LAR L5-3 metaG	18	84	6	72	47.8	3e-06	23/67 34%	72	>Ga0070711_1001043134 MYDELSEHMLDAAFDIDFEAPEIGKGGSYTTELRGPDGKPVGTVHGQYRVALRRPSDGALMVHTLERIELED	24	42.4774	-85.451
query122286	Ga0196960_100212251		3300024426	Soil microbial communities from Anza Borrego desert, Southern California, United States - S3+v_5	35	139	70	174	59.3	7e-10	37/105 35%	372	>Ga0196960_100212251 MGKTRWRACAAALGALVALPLSTLTPTSAAGATVEPHDCEIHNNLTETIVEKHYTFPDPSNPPQNSRLQVGHEVYFKAELRDRQGNWVATSKGHSHVPYRDDNVDVILQNAQETITLRDGVIRTSGVYSVTPNNYNEWNSIPAVGISGRYKGMIGARTFQITALGASLNASLYLCKGLEENWRWTPPGNPPEIPPTNTDLVVPTVGTGSPQGTPDSPVKPNRCFTLTGLREELTEKYGAAPGEGGTWPPGVGSHVYYRSIFRDADGDPVVNAQGYSYTPYQDGADDVSLKFTQQLFRLKDGVIKTTGVYNLTANSVHEWHGMYAEGVSGVYKGMRGARLFRVTEPNFLDGAIYLCKNLKENWKWNPPEKSPG	25	33.305	-116.255
query12718	Ga0255336_1398181		3300028024	Sandy soil microbial communities from University of British Columbia, Vancouver, Canada - MeOH1_35cm_T3_179	35	126	11	104	49.3	1e-07	31/94 33%	129	>Ga0255336_1398181 HPLNTPADQGVGTLGSYDDTIYADAKLDTKIGLAVGTLELVRKDPSDGHLTEVLNELVQLTDGSIQFGSAFDRTAVLAGAAVKQRAVGTKGRYFGYTGWNTWSLQPNAGGMGNVVAVEHIVLEKPSSAR	26	49.2598	-123.246
query46541	Ga0102748_112422992		3300031089	Forest soil microbial communities from USA, for metatranscriptomics studies - Jemez Pines PI 2B (Eukaryote Community Metatranscriptome)	19	139	7	127	87	8e-22	42/121 35%	133	>Ga0102748_112422992 MYDNLQEILTSFGADIDFENPQLGQSGWYKADLVDADQGTVGTVDGKYRLVMHRESDGMLMVHLTETLSLKAGDVNVAAWAEFPNLSNGEWLHCPAVGVSGELTGRHGFRQWRPVDLGKLAEAKLVFYTSPVS	27	35.8911	-106.298
query19803	Ga0102759_14654522		3300030858	Forest soil microbial communities from USA, for metatranscriptomics studies - Jemez Pines PI 6B (Eukaryote Community Metatranscriptome)	32	139	16	123	95.1	3e-25	47/108 44%	125	>Ga0102759_14654522 LAEQVSLRYEGGTPDAPEVGESDTYDSVLIDAGGTKVGTLTGRGKVAYRRPTDDHVMAHYEEVLTLPDGTITTEGWIDGNDIQAGKWQTLTATGTSGRYVGWTGVRMLRMEDAHKVFRTSIFLYA	28	35.8911	-106.298
query19803	Ga0102747_105450591		3300030959	Forest soil microbial communities from USA, for metatranscriptomics studies - Jemez Pines Pi 2A (Eukaryote Community Metatranscriptome)	19	125	18	127	81.3	1e-19	39/110 35%	128	>Ga0102747_105450591 AAQERVEAVINSYEELVETTVSATTDIEDFQNIQVGQGGIYEHALFTKSGEKVATTSGGYKILYQRESDKEFMAYLTNEVVFEDGSGTIRVAGWIDLGSLLSGNWAYYPSVGTSGRYLGQTGFMAWRP	29	35.8911	-106.298
query39761	Ga0074003_137762582		3300031003	Metatranscriptome of forest soil microbial communities from Montana, USA - Site 5 -Litter GP-3A (Eukaryote Community Metatranscriptome)	84	139	1	58	52.4	8e-09	24/58 41%	63	>Ga0074003_137762582 SGTILVAGWIDLGSLMSGDWAYYPSVGVSGRYLGQTGFMAWRPYDLGKVEGAEVKLIMFAAAE	30	45.7589	-113.912
query108844	Ga0247768_12229151		3300022910	Plant litter microbial communities from Arlington Agricultural Research Station in Wisconsin, United States - UWRJ-L016-104C-6	29	139	66	182	57.4	5e-10	42/117 36%	183	>Ga0247768_12229151 MTDSLKNSTRWKALTVLVSVLLSPVVPIAAASAAESPATSAVPPNDCVVHNNLKETIVEKYPIFPDPAHPPVGSRLQVGHQVYFKAELRDAAGNWVATSKGYSYVPYRDDNVDVILQNAQETIELADGVIRTSGVYSVTPANFDQWNSISAVGVSGRYKGMQGARTFQITTLGASLNAALYMC	31	43.3	-89.38
query108844	Ga0247774_12601991		3300022903	Plant litter microbial communities from Arlington Agricultural Research Station in Wisconsin, United States - UWRJ-L001-104B-6	33	126	12	102	55.1	1e-09	34/94 36%	137	>Ga0247774_12601991 IIHTAVRYEERPGVGHSVTFHDELYDADGTLVGTTEGLAVVFSDAEDGHLMQLVSAVDTFPDGTVHWTGKYDMEPVEDEHSVVAIGTGGAYVGMIGTRSWRMLERPDELTTISESSLVLEAIGASEALQDVPSVTTG	32	43.3	-89.38
query110692	Ga0247780_10060522		3300023265	Plant litter microbial communities from Arlington Agricultural Research Station in Wisconsin, United States - UWRJ-L079-202R-5	33	126	20	110	55.8	9e-10	34/94 36%	145	>Ga0247780_10060522 VRLENLREIIHTAVRYEERPGVGHSVTFHDELYDADGTLVGTTEGLAVVFSHAEDGRLMQLVSAVDTFPDGTVHWTGKYDMEPVEDEHSVVAIGTGGAYVGMIGTRSWRMLERPDELTTISESSLVLEAIGVSEILEDVPSVTTG	33	43.3	-89.38
query110692	Ga0247762_12570721		3300023169	Plant litter microbial communities from Arlington Agricultural Research Station in Wisconsin, United States - UWRJ-L081-202R-4	33	139	43	148	55.5	2e-09	38/107 36%	151	>Ga0247762_12570721 LAAILLPTACSTPANAAEDCIVMANMDEKITNIHEKDPNGRFPNVGGSATFTDYFYDANNKLLITDEGRALAPFKDSRGHMIEVGWEVLTLSDGTIEDGGQYDITDGFDGKWISVPAVGTSGRYLGYTGERKFLLVIPGKLLKAEIRLCKP	34	43.3	-89.38
query130919	Ga0247776_102617022		3300023275	Plant litter microbial communities from Arlington Agricultural Research Station in Wisconsin, United States - UWRJ-L199-509C-5	37	139	1	107	80.9	2e-19	38/107 36%	112	>Ga0247776_102617022 QGGTYEHALFTPSGDKVAETRGGYRIMFRRESDGQFLAYLTNEIVFSDGSGAVRVAGWIDLGSLFSGEWAYYPSVGISGRYLGRTGFMAWRPHELGVKDTADVKLILFAGPE	35	43.3	-89.38
query130919	Ga0247781_10169613		3300022896	Plant litter microbial communities from Arlington Agricultural Research Station in Wisconsin, United States - UWRJ-L184-509B-5	33	126	28	118	55.8	7e-10	34/94 36%	153	>Ga0247781_10169613 LTTNGGGVVRLENLREIIHTAVRYEERPGVGHSVTFHDELYDADGTLVGTTEGLAVVFSHAEDGRLMQLVSAVDTFPDGTVHWTGKYDMEPVEDEHSVVAIGTGGAYVGMIGTRSWRMLERPDELTTISESSLVLEAIGVSEILEDVPSVTTG	36	43.3	-89.38
query130919	Ga0247771_100008533		3300023267	Plant litter microbial communities from Arlington Agricultural Research Station in Wisconsin, United States - UWRJ-L197-509C-6	33	126	20	110	55.8	1e-09	34/94 36%	145	>Ga0247771_100008533 VRLENLREIIHTAVRYEERPGVGHSVTFHDELYDADGTLVGTTEGLAVVFSHAEDGRLMQLVSAVDTFPDGTVHWTGKYDMEPVEDEHSVVAIGTGGAYVGMIGTRSWRMLERPDELTTISESSLVLEAIGVSEILEDVPSVTTG	37	43.3	-89.38
query130919	Ga0247777_16411541		3300022917	Plant litter microbial communities from Arlington Agricultural Research Station in Wisconsin, United States - UWRJ-L154-409C-5	33	126	5	95	55.1	2e-09	34/94 36%	112	>Ga0247777_16411541 YEERPGVGHSVTFHDELYDADGTLVGTTEGLAVVFSHAEDGRLMQLVSAVDTFPDGTVHWTGKYDMEPVEDEHSVVAIGTGGAYVGMIGTRSWRMLERPDELTTISESSLVL	38	43.3	-89.38
query51490	SPBFG_1494050		2044078007	Dendroctonus frontalis fungal communities from Mississippi, USA	33	123	65	153	43.9	5e-06	27/92 29%	154	>SPBFG_1494050 YTHEQDLTSSLVGLANLARARLAQTNEVAKAREAVSEIISHDRIVIIAATELCEISFKAKSSDKPSVGDINSHNDQWIDGDGLEIGKITGDGWKIASLNEDVISYYRETADTIFGRIEIAGVWNSSAIWRNSWQSLPATGVTGELMGMLGARQL	39	31.5	-90.9
query85296	Ga0075370_163502201		3300006353	Populus root and rhizosphere microbial communities from Tennessee, USA - Endosphere MetaG P. TD hybrid TD303-5	66	125	4	63	47.4	3e-06	22/60 37%	74	>Ga0075370_163502201 IEKRASDGHIIVIYHEAIELPGGTLKATGTVDQSAIFEGKWIHLELRGTSGKFLGATGSRSYRAIPPLEERKAE	40	35.8444	-83.9599
query92191	Ga0207647_100297083		3300025904	Corn rhizosphere microbial communities from Kellogg Biological Station, Michigan, USA - C2 (SPAdes)	35	140	44	151	62.4	2e-11	36/108 33%	152	>Ga0207647_100297083 MSPAKDLPEFADDIPSDTPGWTEQTVPGAVHWIGPADPWPVADVGSAAIFFDDIFDADGNKVGRTVGYTECVEKRESDGHIIVNYHEAVELPDGTLKATGTVDQNVIFTNGWVHLDMVGTSGKYLGAQGTRSYRALPPLHERKAEIRMSFGL	41	42.3948	-85.3738
query92191	Ga0207667_100747172		3300025949	Corn rhizosphere microbial communities from Kellogg Biological Station, Michigan, USA - KBS Corn C5-2 (SPAdes)	35	140	44	151	62.4	5e-11	36/108 33%	152	>Ga0207667_100747172 MSPAKDLPEFADDIPSDTPGWTEQTVPGAVHWIGPADPWPVADVGSAAIFFDDIFDADGNKVGRTVGYTECVEKRESDGHIIVNYHEAVELPDGTLKATGTVDQNVIFTNGWVHLDMVGTSGKYLGAQGTRSYRALPPLHERKAEIRMSFGL	42	42.3948	-85.3738
query92191	Ga0207640_100179032		3300025981	Corn rhizosphere microbial communities from Kellogg Biological Station, Michigan, USA - KBS Corn C4-2 (SPAdes)	35	140	44	151	62.4	4e-11	36/108 33%	152	>Ga0207640_100179032 MSPAKDLPEFADDIPSDTPGWTEQTVPGAVHWIGPADPWPVADVGSAAIFFDDIFDADGNKVGRTVGYTECVEKRESDGHIIVNYHEAVELPDGTLKATGTVDQNVIFTNGWVHLDMVGTSGKYLGAQGTRSYRALPPLHERKAEIRMSFGL	43	42.3948	-85.3738
query92191	Ga0207639_101101534		3300026041	Corn rhizosphere microbial communities from Kellogg Biological Station, Michigan, USA - KBS Corn C3-2 (SPAdes)	35	140	44	151	62.4	4e-11	36/108 33%	152	>Ga0207639_101101534 MSPAKDLPEFADDIPSDTPGWTEQTVPGAVHWIGPADPWPVADVGSAAIFFDDIFDADGNKVGRTVGYTECVEKRESDGHIIVNYHEAVELPDGTLKATGTVDQNVIFTNGWVHLDMVGTSGKYLGAQGTRSYRALPPLHERKAEIRMSFGL	44	42.3948	-85.3738
query92191	Ga0207702_100672781		3300026078	Corn rhizosphere microbial communities from Kellogg Biological Station, Michigan, USA - KBS Corn C6-2 (SPAdes)	35	140	44	151	62.4	5e-11	36/108 33%	152	>Ga0207702_100672781 MSPAKDLPEFADDIPSDTPGWTEQTVPGAVHWIGPADPWPVADVGSAAIFFDDIFDADGNKVGRTVGYTECVEKRESDGHIIVNYHEAVELPDGTLKATGTVDQNVIFTNGWVHLDMVGTSGKYLGAQGTRSYRALPPLHERKAEIRMSFGL	45	42.3948	-85.3738
query92191	Ga0207698_100056722		3300026142	Corn rhizosphere microbial communities from Kellogg Biological Station, Michigan, USA - KBS Corn C2-2 (SPAdes)	35	140	44	151	62.4	5e-11	36/108 33%	152	>Ga0207698_100056722 MSPAKDLPEFADDIPSDTPGWTEQTVPGAVHWIGPADPWPVADVGSAAIFFDDIFDADGNKVGRTVGYTECVEKRESDGHIIVNYHEAVELPDGTLKATGTVDQNVIFTNGWVHLDMVGTSGKYLGAQGTRSYRALPPLHERKAEIRMSFGL	46	42.3948	-85.3738
query92191	JGI24735J21928_103064031		3300002067	Corn rhizosphere microbial communities from Kellogg Biological Station, Michigan, USA - C1	35	140	15	122	62	4e-12	36/108 33%	124	>JGI24735J21928_103064031 VHWIGPADPWPVADVGSAAIFFDDIFDADGNKVGRTVGYTECVEKRESDGHIIVNYHEAVELPDGTLKATGTVDQNVIFTNGWVHLDMVGTSGKYLGAQGTRSYRALPPLHERKAEIRMSFGL*	47	42.3948	-85.3738
query92191	Ga0207647_100122906		3300025904	Corn rhizosphere microbial communities from Kellogg Biological Station, Michigan, USA - C2 (SPAdes)	35	136	68	169	61.2	8e-11	37/102 36%	185	>Ga0207647_100122906 MKTKRGRLLAAGVVTATTCWAVTGPTPGFASAAPARPGGPGCVTVDFIEPTPSFYSNIPITPQAPYTVGFQGAAFDKLYDAAGTQIGTSVVASDNVFQRASDGHVFEHIAETMNLADGTLAGTGTFDRTTVAAQGWLHGRITGLSGRYAGLSGEWTWRLNAMQPPYPAHEIGVLCGRGDGDESGS	48	42.3948	-85.3738
query92191	Ga0207667_108493641		3300025949	Corn rhizosphere microbial communities from Kellogg Biological Station, Michigan, USA - KBS Corn C5-2 (SPAdes)	35	136	68	169	61.2	2e-10	37/102 36%	185	>Ga0207667_108493641 MKTKRGRLLAAGVVTATTCWAVTGPTPGFASAAPARPGGPGCVTVDFIEPTPSFYSNIPITPQAPYTVGFQGAAFDKLYDAAGTQIGTSVVASDNVFQRASDGHVFEHIAETMNLADGTLAGTGTFDRTTVAAQGWLHGRITGLSGRYAGLSGEWTWRLNAMQPPYPAHEIGVLCGRGDGDESGS	49	42.3948	-85.3738
query92191	Ga0207640_115073741		3300025981	Corn rhizosphere microbial communities from Kellogg Biological Station, Michigan, USA - KBS Corn C4-2 (SPAdes)	17	141	35	162	61.2	2e-10	42/128 33%	170	>Ga0207640_115073741 ATTCWAVTGPTPGFASAAPARPGGPGCVTVDFIEPTPSFYSNIPITPQAPYTVGFQGAAFDKLYDAAGTQIGTSVVASDNVFQRASDGHVFEHIAETMNLADGTLAGTGTFDRTTVAAQGWLHGRITGLSGRYAGLSGEWTWRLNAMQPPYPAHEIGVLCGHGDGDESGS	50	42.3948	-85.3738
query92191	Ga0207698_107276451		3300026142	Corn rhizosphere microbial communities from Kellogg Biological Station, Michigan, USA - KBS Corn C2-2 (SPAdes)	35	136	68	169	61.2	3e-10	37/102 36%	185	>Ga0207698_107276451 MKTKRGRLLAAGVVTATTCWAVTGPTPGFASAAPARPGGPGCVTVDFIEPTPSFYSNIPITPQAPYTVGFQGAAFDKLYDAAGTQIGTSVVASDNVFQRASDGHVFEHIAETMNLADGTLAGTGTFDRTTVAAQGWLHGRITGLSGRYAGLSGEWTWRLNAMQPPYPAHEIGVLCGRGDGDESGS	51	42.3948	-85.3738
query92191	Ga0207702_139208051		3300026078	Corn rhizosphere microbial communities from Kellogg Biological Station, Michigan, USA - KBS Corn C6-2 (SPAdes)	17	124	24	131	56.2	6e-09	38/108 35%	131	>Ga0207702_139208051 PGFASAAPARPGGPGCVTVDFIEPTPSFYSNIPITPQAPYTVGFQGAAFDKLYDAAGTQIGTSVVASDNVFQRASDGHVFEHIAETMNLADGTLAGTGTFDRTTVAAQGWLHGRITGLSGRYAGLSGEWTW	52	42.3948	-85.3738
query92191	Ga0068851_126572401		3300005834	Corn rhizosphere microbial communities from Kellogg Biological Station, Michigan, USA - KBS Corn C1-2	35	120	24	109	55.5	5e-09	34/86 40%	109	>Ga0068851_126572401 VDFIEPTPSFYSNIPITPQAPYTVGFQGAAFDKLYDAAGTQIGTSVVASDNVFQRASDGHVFEHIAETMNLADGTLAGTGTFDRTTVAAQGWLHGRITGLSGRYAGLSG	53	42.3948	-85.3738
query92191	Ga0207702_106087261		3300026078	Corn rhizosphere microbial communities from Kellogg Biological Station, Michigan, USA - KBS Corn C6-2 (SPAdes)	49	130	1	82	50.1	8e-07	29/82 35%	104	>Ga0207702_106087261 AGTQIGTSVVASDNVFQRASDGHVFEHIAETMNLADGTLAGTGTFDRTTVAAQGWLHGRITGLSGRYAGLSGEWTWRLNAMQPPYPAHEIGVLCGRGDGDESGS	54	42.3948	-85.3738
query92191	JGI24740J21852_106529841		3300001979	Corn rhizosphere microbial communities from Kellogg Biological Station, Michigan, USA - C6	35	112	19	96	45.4	4e-06	25/78 32%	96	>JGI24740J21852_106529841 VPGAVHWIGPADPWPVADVGSAAIFFDDIFDADGNKVGRTVGYTECVEKRESDGHIIVNYHEAVELPDGTLKATGTVDQNVIFTNGWVHLDMVGTS	55	42.3948	-85.3738
query87520	Ga0207683_108336441		3300026121	Miscanthus rhizosphere microbial communities from Kellogg Biological Station, Michigan, USA - KBS M7-3 metaG (SPAdes)	35	140	44	151	62	5e-11	36/108 33%	152	>Ga0207683_108336441 MSPAKDLPEYADDIPSDTPGWTEQTVPGAVHWIGPADPWPVADVGSAAIFFDDIFDADGNKVGRTVGYTECVEKRESDGHIIVNYHEAVELPDGTLKATGTVDQNVIFTNGWVHLDMVGTSGKYLGAQGTRSYRALPPLHERKAEIRMSFGL	56	42.3948	-85.3738
query87520	JGI25406J46586_102851101		3300003203	Tabebuia heterophylla rhizosphere microbial communities from the University of Puerto Rico - S4T2R2	68	139	1	72	46.6	1e-06	27/72 38%	79	>JGI25406J46586_102851101 SDGHHFFYIAEDITLPGGTIRTAGVVDHDAIDAGATPYIPAAGVSGAYVGKTGGRQFELVTAPLDWKTRIYLCGRGHR*	57	18.4029	-66.0501
query88009	Ga0007429J51699_12051951		3300003579	Grassland soil microbial communities from Hopland, California, USA - Sample H4_Rhizo_45 (Metagenome Metatranscriptome, Counting Only)	66	125	12	71	47.4	1e-07	22/60 37%	78	>Ga0007429J51699_12051951 HTVGYTECVEKRSSDGHNIVIYHEAVELPDGTLKATGTVDQSAIFEGKWIHLEMVGTSGKYLGAKGTRSYRAIPPLHE	58	38.973	-123.117
query89271	Ga0070658_109157372		3300005327	Corn rhizosphere microbial communities from Kellogg Biological Station, Michigan, USA - KBS C1-3 metaG	35	140	22	129	62	3e-11	36/108 33%	131	>Ga0070658_109157372 EQTVPGAVHWIGPADPWPVADVGSAAIFFDDIFDADGNKVGRTVGYTECVEKRESDGHIIVNYHEAVELPDGTLKATGTVDQNVIFTNGWVHLDMVGTSGKYLGAQGTRSYRALPPLHERKAEIRMSFGL*	59	42.3948	-85.3738
query89271	Ga0207705_107483431		3300025909	Corn rhizosphere microbial communities from Kellogg Biological Station, Michigan, USA - KBS C1-3 metaG (SPAdes)	35	140	24	131	61.6	4e-11	36/108 33%	132	>Ga0207705_107483431 WTEQTVPGAVHWIGPADPWPVADVGSAAIFFDDIFDADGNKVGRTVGYTECVEKRESDGHIIVNYHEAVELPDGTLKATGTVDQNVIFTNGWVHLDMVGTSGKYLGAQGTRSYRALPPLHERKAEIRMSFGL	60	42.3948	-85.3738
query89271	Ga0207705_102004941		3300025909	Corn rhizosphere microbial communities from Kellogg Biological Station, Michigan, USA - KBS C1-3 metaG (SPAdes)	35	136	71	172	61.2	1e-10	37/102 36%	188	>Ga0207705_102004941 RVPMKTKRGRLLAAGVVTATTCWAVTGPTPGFASAAPARPGGPGCVTVDFIEPTPSFYSNIPITPQAPYTVGFQGAAFDKLYDAAGTQIGTSVVASDNVFQRASDGHVFEHIAETMNLADGTLAGTGTFDRTTVAAQGWLHGRITGLSGRYAGLSGEWTWRLNAMQPPYPAHEIGVLCGRGDGDESGS	61	42.3948	-85.3738
query89271	Ga0070658_103341642		3300005327	Corn rhizosphere microbial communities from Kellogg Biological Station, Michigan, USA - KBS C1-3 metaG	35	136	7	108	60.1	2e-10	37/102 36%	125	>Ga0070658_103341642 PQAPYTVGFQGAAFDKLYDAAGTQIGTSVVASDNVFQRASDGHVFEHIAETMNLADGTLAGTGTFDRTTVAAQGWLHGRITGLSGRYAGLSGEWTWRLNAMQPPYPAHEIGVLCGRGDGDESGS*	62	42.3948	-85.3738
query90798	Ga0207678_100179503		3300026067	Corn rhizosphere microbial communities from Kellogg Biological Station, Michigan, USA - KBS C6-3 metaG (SPAdes)	35	140	44	151	62.4	5e-11	36/108 33%	152	>Ga0207678_100179503 MSPAKDLPEFADDIPSDTPGWTEQTVPGAVHWIGPADPWPVADVGSAAIFFDDIFDADGNKVGRTVGYTECVEKRESDGHIIVNYHEAVELPDGTLKATGTVDQNVIFTNGWVHLDMVGTSGKYLGAQGTRSYRALPPLHERKAEIRMSFGL	63	42.3948	-85.3738
query90798	Ga0268266_100569262		3300028379	Switchgrass rhizosphere microbial communities from Kellogg Biological Station, Michigan, USA - KBS S1-3 metaG (SPAdes)	35	140	44	151	62.4	5e-11	36/108 33%	152	>Ga0268266_100569262 MSPAKDLPEFADDIPSDTPGWTEQTVPGAVHWIGPADPWPVADVGSAAIFFDDIFDADGNKVGRTVGYTECVEKRESDGHIIVNYHEAVELPDGTLKATGTVDQNVIFTNGWVHLDMVGTSGKYLGAQGTRSYRALPPLHERKAEIRMSFGL	64	42.3948	-85.3738
query90798	Ga0207678_101364992		3300026067	Corn rhizosphere microbial communities from Kellogg Biological Station, Michigan, USA - KBS C6-3 metaG (SPAdes)	35	136	68	169	61.2	2e-10	37/102 36%	185	>Ga0207678_101364992 MKTKRGRLLAAGVVTATTCWAVTGPTPGFASAAPARPGGPGCVTVDFIEPTPSFYSNIPITPQAPYTVGFQGAAFDKLYDAAGTQIGTSVVASDNVFQRASDGHVFEHIAETMNLADGTLAGTGTFDRTTVAAQGWLHGRITGLSGRYAGLSGEWTWRLNAMQPPYPAHEIGVLCGRGDGDESGS	65	42.3948	-85.3738
query90798	Ga0268266_113211921		3300028379	Switchgrass rhizosphere microbial communities from Kellogg Biological Station, Michigan, USA - KBS S1-3 metaG (SPAdes)	35	141	68	177	61.2	2e-10	39/110 35%	185	>Ga0268266_113211921 MKTKRGRLLAAGVVTATTCWAVTGPTPGFASAAPARPGGPGCVTVDFIEPTPSFYSNIPITPQAPYTVGFQGAAFDKLYDAAGTQIGTSVVASDNVFQRASDGHVFEHIAETMNLADGTLAGTGTFDRTTVAAQGWLHGRITGLSGRYAGLSGEWTWRLNAMQPPYPAHEIGVLCGHGDGDESGS	66	42.3948	-85.3738
query90798	Ga0268266_100260581		3300028379	Switchgrass rhizosphere microbial communities from Kellogg Biological Station, Michigan, USA - KBS S1-3 metaG (SPAdes)	36	129	187	275	58.2	8e-09	35/94 37%	291	>Ga0268266_100260581 PRRTGRPGSVRSALTWVFVRDAAPAGGGGGRQGRLRCDAWLKCPVARRLPPFAPEVPPVGAADVTRGSHRTAAGTDSAAIQRQVSPAAEYRSSAPILDVDDANLRQDTLSPKSKLSRLLPLGATAAAVGCMVLTGATPTTAAPRATTSATPQVVTLNLVDRLTKFYANETPPSLLDVPVGFMTIWFGQIQNADDPSQPPAGATGNLDIIAKDATTGDATGYMNEQIHFADGSIRYSGSYNRTDATQQKWITISAQGVSGRYRGMHGLVHWRITSVTDPTIPVEEHVVLYGL	67	42.3948	-85.3738
query90798	Ga0070666_126467691		3300005335	Switchgrass rhizosphere microbial communities from Kellogg Biological Station, Michigan, USA - KBS S2-3 metaG	50	140	3	95	53.5	2e-08	32/93 34%	97	>Ga0070666_126467691 ADGNKIGRTVGYTECVEKRESDGHIIVNYHEAVELPDGTLKATGTVDQNVIFTNGWVHLDMVGTSGKYLGAQGTRSYRALPPLHERKAEIRMSFGL*	68	42.3948	-85.3738
query96445	Ga0265334_100034793		3300028573	Rhizosphere microbial communities from Carex aquatilis grown in University of Washington, Seatle, WA, United States - 4-20-23 metaG	23	139	46	164	65.5	6e-13	41/122 34%	166	>Ga0265334_100034793 MRRTNLKLGSAAVLAVATSVAGMMPADASPAPRQHRCATYDNLTEKVIDAGFTDVPPAGYTVGDLGKWHNQLISQSGEVLADAVGGSRVDFADGTTLLVYQWNTDTFKDGAVKEAGLTDGNALLTGEKISIPAVGISGRYRGMTGFRTFQATAVDGIYNSQLMLCS	69	47.6516	-122.3045
query96445	Ga0265340_100130811		3300031247	Rhizosphere microbial communities from Carex aquatilis grown in University of Washington, Seatle, WA, United States - 4-CB2-25 metaG	9	126	16	136	59.7	2e-10	41/122 34%	160	>Ga0265340_100130811 LATSSAASVQNVVRSPSCLTVDGITEQTVKYSSIGSSNPPMQQVGDTAIYYDVIYDSTGAVIGDAVGIVTIVQRRASDGHLLTDYKEAVHLPQGTLSDVAVRQDRNGMIAGDWLHFTAVGTSGAFAGKHGYRRWRLLPPLSNPPVPSEKAQVEIGLCGRG	70	47.6516	-122.3045
query96445	Ga0265334_100115412		3300028573	Rhizosphere microbial communities from Carex aquatilis grown in University of Washington, Seatle, WA, United States - 4-20-23 metaG	29	132	67	166	49.3	9e-07	37/104 36%	186	>Ga0265334_100115412 MMIIRHSTALLRPVALGLAVVASAALSLFASDAPVAATERAAHPATRCKDFTLTERFIRYDTNMPSDLHVPAGFQGDWFDELLDASGTRVGTAVGSMDIMYRAANGDDMEYQFEMFHFPEGTFQVASEIDRADVISGAWVSQPITGTSGVYRGWHGIWRFQLVLESGSGPDSNPSFVDSFHLCGPR	71	47.6516	-122.3045
query104000	Ga0197907_111758902		3300020069	Corn rhizosphere microbial communities from Kellogg Biological Station, Michigan, USA - Diel MetaT C5am-2 (Metagenome Metatranscriptome) (v2)	35	140	44	151	62.4	8e-12	36/108 33%	152	>Ga0197907_111758902 MSPAKDLPEFADDIPSDTPGWTEQTVPGAVHWIGPADPWPVADVGSAAIFFDDIFDADGNKVGRTVGYTECVEKRESDGHIIVNYHEAVELPDGTLKATGTVDQNVIFTNGWVHLDMVGTSGKYLGAQGTRSYRALPPLHERKAEIRMSFGL	72	42.3948	-85.3738
query104000	Ga0206356_114677452		3300020070	Corn rhizosphere microbial communities from Kellogg Biological Station, Michigan, USA - Diel MetaT C5am-1 (Metagenome Metatranscriptome) (v2)	33	126	62	159	62.4	1e-11	39/99 39%	177	>Ga0206356_114677452 MGQGKRMRRRLLIAGVAISGAAVGVIPASAAAGKTADAGHRCVHLTVIEPTIRIYTSVPVDPAVGPTPGVQVAYFDPLQDSAGNQIGQSVGQVDMLYTRAADGHLIEDIAENLQLADGTLMSAAVYDRVQVLSGNWVSAPIRGVSGAYAGMSGTWSFRLLSHVAPFPVQEEISMCAN	73	42.3948	-85.3738
query104000	Ga0206352_105118481		3300020078	Corn rhizosphere microbial communities from Kellogg Biological Station, Michigan, USA - Diel MetaT C5am-5 (Metagenome Metatranscriptome) (v2)	33	126	55	152	62.4	1e-11	39/99 39%	174	>Ga0206352_105118481 RRRLLIAGVAISGAAVGVIPASAAAGKTADAGHRCVHLTVIEPTIRIYTSVPVDPAVGPTPGVQVAYFDPLQDSAGNQIGQSVGQVDMLYTRAADGHLIEDIAENLQLADGTLMSAAVYDRVQVLSGNWVSAPIRGVSGAYSGMSGTWSFRLLSHVAPFPVQEEISMCANRDRS	74	42.3948	-85.3738
query104000	Ga0206354_115259901		3300020081	Corn rhizosphere microbial communities from Kellogg Biological Station, Michigan, USA - Diel MetaT C5am-3 (Metagenome Metatranscriptome) (v2)	33	126	62	159	62	2e-11	39/99 39%	181	>Ga0206354_115259901 MGQGKRMRRRLLIAGVAISGAAVGVIPASAAAGKTADAGHRCVHLTVIEPTIRIYTSVPVDPAVGPTPGVQVAYFDPLQDSAGNQIGQSVGQVDMLYTRAADGHLIEDIAENLQLADGTLMSAAVYDRVQVLSGNWVSAPIRGVSGAYSGMSGTWSFRLLSHVAPFPVQEEISMCANRDRI	75	42.3948	-85.3738
query104000	Ga0224712_100754841		3300022467	Corn rhizosphere microbial communities from Kellogg Biological Station, Michigan, USA - Diel MetaT C5pm-2 (Metagenome Metatranscriptome) (v2)	33	126	62	159	62	2e-11	39/99 39%	181	>Ga0224712_100754841 MGQGKRMRRRLLIAGVAISGAAVGVIPASAAAGKTADAGHRCVHLTVIEPTIRIYTSVPVDPAVGPTPGVQVAYFDPLQDSAGNQIGQSVGQVDMLYTRAADGHLIEDIAENLQLADGTLMSAAVYDRVQVLSGNWVSAPIRGVSGAYSGMSGTWSFRLLSHVAPFPVQEEISMCANRDRS	76	42.3948	-85.3738
query104000	Ga0197907_103077133		3300020069	Corn rhizosphere microbial communities from Kellogg Biological Station, Michigan, USA - Diel MetaT C5am-2 (Metagenome Metatranscriptome) (v2)	35	141	68	177	61.2	3e-11	39/110 35%	185	>Ga0197907_103077133 MKTKRGRLLAAGVVTATTCWAVTGPTPGFASAAPARPGGPGCVTVDFIEPTPSFYSNIPITPQAPYTVGFQGAAFDKLYDAAGTQIGTSVVASDNVFQRASDGHVFEHIAETMNLADGTLAGTGTFDRTTVAAQGWLHGRITGLSGRYAGLSGEWTWRLNAMQPPYPAHEIGVLCGHGDGDESGS	77	42.3948	-85.3738
query104000	Ga0206354_114426662		3300020081	Corn rhizosphere microbial communities from Kellogg Biological Station, Michigan, USA - Diel MetaT C5am-3 (Metagenome Metatranscriptome) (v2)	35	136	68	169	61.2	5e-11	37/102 36%	185	>Ga0206354_114426662 MKTKRGRLLAAGVVTATTCWAVTGPTPGFASAAPARPGGPGCVTVDFIEPTPSFYSNIPITPQAPYTVGFQGAAFDKLYDAAGTQIGTSVVASDNVFQRASDGHVFEHIAETMNLADGTLAGTGTFDRTTVAAQGWLHGRITGLSGRYAGLSGEWTWRLNAMQPPYPAHEIGVLCGRGDGDESGS	78	42.3948	-85.3738
query104000	Ga0206355_11119462		3300020076	Corn rhizosphere microbial communities from Kellogg Biological Station, Michigan, USA - Diel MetaT C5am-2 (Metagenome Metatranscriptome) (v3)	35	136	14	115	60.5	9e-12	37/102 36%	131	>Ga0206355_11119462 YSNIPITPQAPYTVGFQGAAFDKLYDAAGTQIGTSVVASDNVFQRASDGHVFEHIAETMNLADGTLAGTGTFDRTTVAAQGWLHGRITGLSGRYAGLSGEWTWRLNAMQPPYPAHEIGVLCGRGDGDESGS	79	42.3948	-85.3738
query104000	Ga0224712_103181982		3300022467	Corn rhizosphere microbial communities from Kellogg Biological Station, Michigan, USA - Diel MetaT C5pm-2 (Metagenome Metatranscriptome) (v2)	41	140	3	104	59.7	3e-11	34/102 33%	105	>Ga0224712_103181982 AIFFDDIFDADGNKVGRTVGYTECVEKRESDGHIIVNYHEAVELPDGTLKATGTVDQNVIFTNGWVHLDMVGTSGKYLGAQGTRSYRALPPLHERKAEIRMSFGL	80	42.3948	-85.3738
query104000	Ga0154012_1675101		3300013059	Corn rhizosphere microbial communities from Kellogg Biological Station, Michigan, USA - Diel MetaT C5am-3 (Metagenome Metatranscriptome)	43	130	2	89	59.3	1e-12	33/88 38%	104	>Ga0154012_1675101 FDKLYDAAGTQIGTSVVASDNVFQRASDGHVFEHIAETMNLADGTLAGTGTFDRTTVAAQGWLHGRITGLSGRYAGLSGEWTWRLNAMQPPYPAHEIGVLCGRG	81	42.3948	-85.3738
query104000	Ga0206356_111180421		3300020070	Corn rhizosphere microbial communities from Kellogg Biological Station, Michigan, USA - Diel MetaT C5am-1 (Metagenome Metatranscriptome) (v2)	35	136	68	169	58.2	6e-10	36/102 35%	185	>Ga0206356_111180421 MKTKRGRLLAAGVVTATTCWAVTGPTPGFASAAPARPGGPGCVTVDFIEPTPSFYSNIPITPQAPYTVGFQGAAFDKLYDAADTQIGTSVVASDNVFQRASDGHVFEHIAETMNLADGTLAGTGTFDRTTVAAQGWLHGRITGLSGRYAGLSGEWTWRLNAMQPPYPAHEIGVLCGRGDGDESGS	82	42.3948	-85.3738
query104000	Ga0157370_139504321		3300013104	Corn rhizosphere microbial communities from Kellogg Biological Station, Michigan, USA - C3-5 metaG	47	126	2	81	55.5	5e-09	30/80 38%	104	>Ga0157370_139504321 QDSAGNQIGQSVGQVDMLYTRAADGHLIEDIAENLQLADGTLMSAAVYDRVQVLSGNWVSAPIRGVSGAYSGMSGTWSFRLLSHVAPFPVQEEISMCANRDRI*	83	42.3948	-85.3738
query104000	Ga0206351_107553331		3300020077	Corn rhizosphere microbial communities from Kellogg Biological Station, Michigan, USA - Diel MetaT C5pm-1 (Metagenome Metatranscriptome) (v2)	35	117	44	126	54.7	2e-09	29/83 35%	128	>Ga0206351_107553331 MSPAKDLPEFADDIPSDTPGWTEQTVPGAVHWIGPADPWPVADVGSAAIFFDDIFDADGNKVGRTVGYTECVEKRESDGHIIVNYHEAVELPDGTLKATGTVDQNVIFTNGWVHLDMVGTSGKYLGAQ	84	42.3948	-85.3738
query104000	Ga0154015_14073131		3300020610	Corn rhizosphere microbial communities from Kellogg Biological Station, Michigan, USA - Diel MetaT C5pm-1 (Metagenome Metatranscriptome)	35	113	44	122	47	1e-06	26/79 33%	122	>Ga0154015_14073131 MSPAKDLPEFADDIPSDTPGWTEQTVPGAVHWIGPADPWPVADVGSAAIFFDDIFDADGNKVGRTVGYTECVEKRESDGHIIVNYHEAVELPDGTLKATGTVDQNVIFTNGWVHLDMVGTSG	85	42.3948	-85.3738
query115076	Ga0105238_100362125		3300009551	Corn rhizosphere microbial communities from Kellogg Biological Station, Michigan, USA - KBS C3-4 metaG	31	127	61	160	66.6	1e-12	43/100 43%	173	>Ga0105238_100362125 MTVSHRRRVAIPTGVAAVAAAAIAIALAAAPAASADAVQPADCITLADLGSVQTSATFTDAAPAGYSSGDQLVFTDDVLDASGAQIGTSSGRVDILVERPTDQHLIALDTETFTLTDGTIMVAGFPDISSALAGNPWSLQAVGTAGRYAGLTGTLQIRNTSPTSGTSTFTLC*	86	42.3948	-85.3738
query115076	Ga0207694_100615792		3300025924	Corn rhizosphere microbial communities from Kellogg Biological Station, Michigan, USA - KBS C3-4 metaG (SPAdes)	31	127	61	160	66.6	1e-12	43/100 43%	172	>Ga0207694_100615792 MTVSHRRRVAIPTGVAAVAAAAIAIALAAAPAASADAVQPADCITLADLGSVQTSATFTDAAPAGYSSGDQLVFTDDVLDASGAQIGTSSGRVDILVERPTDQHLIALDTETFTLTDGTIMVAGFPDISSALAGNPWSLQAVGTAGRYAGLTGTLQIRNTSPTSGTSTFTLC	87	42.3948	-85.3738
query115076	Ga0105241_100015628		3300009174	Corn rhizosphere microbial communities from Kellogg Biological Station, Michigan, USA - KBS C6-4 metaG	35	140	44	151	62.4	4e-11	36/108 33%	153	>Ga0105241_100015628 MSPAKDLPEFADDIPSDTPGWTEQTVPGAVHWIGPADPWPVADVGSAAIFFDDIFDADGNKVGRTVGYTECVEKRESDGHIIVNYHEAVELPDGTLKATGTVDQNVIFTNGWVHLDMVGTSGKYLGAQGTRSYRALPPLHERKAEIRMSFGL*	88	42.3948	-85.3738
query115076	Ga0105238_100072895		3300009551	Corn rhizosphere microbial communities from Kellogg Biological Station, Michigan, USA - KBS C3-4 metaG	35	140	44	151	62.4	4e-11	36/108 33%	153	>Ga0105238_100072895 MSPAKDLPEFADDIPSDTPGWTEQTVPGAVHWIGPADPWPVADVGSAAIFFDDIFDADGNKVGRTVGYTECVEKRESDGHIIVNYHEAVELPDGTLKATGTVDQNVIFTNGWVHLDMVGTSGKYLGAQGTRSYRALPPLHERKAEIRMSFGL*	89	42.3948	-85.3738
query115076	Ga0157374_100886234		3300013296	Miscanthus rhizosphere microbial communities from Kellogg Biological Station, Michigan, USA - M2-5 metaG	35	140	44	151	62.4	5e-11	36/108 33%	153	>Ga0157374_100886234 MSPAKDLPEFADDIPSDTPGWTEQTVPGAVHWIGPADPWPVADVGSAAIFFDDIFDADGNKVGRTVGYTECVEKRESDGHIIVNYHEAVELPDGTLKATGTVDQNVIFTNGWVHLDMVGTSGKYLGAQGTRSYRALPPLHERKAEIRMSFGL*	90	42.3948	-85.3738
query115076	Ga0207654_100043833		3300025911	Corn rhizosphere microbial communities from Kellogg Biological Station, Michigan, USA - KBS C6-4 metaG (SPAdes)	35	140	44	151	62.4	3e-11	36/108 33%	152	>Ga0207654_100043833 MSPAKDLPEFADDIPSDTPGWTEQTVPGAVHWIGPADPWPVADVGSAAIFFDDIFDADGNKVGRTVGYTECVEKRESDGHIIVNYHEAVELPDGTLKATGTVDQNVIFTNGWVHLDMVGTSGKYLGAQGTRSYRALPPLHERKAEIRMSFGL	91	42.3948	-85.3738
query115076	Ga0207695_1000269616		3300025913	Corn rhizosphere microbial communities from Kellogg Biological Station, Michigan, USA - KBS C5-4 metaG (SPAdes)	35	140	44	151	62.4	4e-11	36/108 33%	152	>Ga0207695_1000269616 MSPAKDLPEFADDIPSDTPGWTEQTVPGAVHWIGPADPWPVADVGSAAIFFDDIFDADGNKVGRTVGYTECVEKRESDGHIIVNYHEAVELPDGTLKATGTVDQNVIFTNGWVHLDMVGTSGKYLGAQGTRSYRALPPLHERKAEIRMSFGL	92	42.3948	-85.3738
query115076	Ga0207671_100008515		3300025914	Corn rhizosphere microbial communities from Kellogg Biological Station, Michigan, USA - KBS C2-4 metaG (SPAdes)	35	140	44	151	62.4	3e-11	36/108 33%	152	>Ga0207671_100008515 MSPAKDLPEFADDIPSDTPGWTEQTVPGAVHWIGPADPWPVADVGSAAIFFDDIFDADGNKVGRTVGYTECVEKRESDGHIIVNYHEAVELPDGTLKATGTVDQNVIFTNGWVHLDMVGTSGKYLGAQGTRSYRALPPLHERKAEIRMSFGL	93	42.3948	-85.3738
query115076	Ga0207694_100014773		3300025924	Corn rhizosphere microbial communities from Kellogg Biological Station, Michigan, USA - KBS C3-4 metaG (SPAdes)	35	140	44	151	62.4	4e-11	36/108 33%	152	>Ga0207694_100014773 MSPAKDLPEFADDIPSDTPGWTEQTVPGAVHWIGPADPWPVADVGSAAIFFDDIFDADGNKVGRTVGYTECVEKRESDGHIIVNYHEAVELPDGTLKATGTVDQNVIFTNGWVHLDMVGTSGKYLGAQGTRSYRALPPLHERKAEIRMSFGL	94	42.3948	-85.3738
query115076	Ga0207671_100005408		3300025914	Corn rhizosphere microbial communities from Kellogg Biological Station, Michigan, USA - KBS C2-4 metaG (SPAdes)	35	141	68	177	61.6	1e-10	39/110 35%	185	>Ga0207671_100005408 MKTKRGRLLAASVVTATTCWAVTGPTPGFASAAPARPGGPGCVTVDFIEPTPSFYSNIPITPQAPYTVGFQGAAFDKLYDAAGTQIGTSVVASDNVFQRASDGHVFEHIAETMNLADGTLAGTGTFDRTTVAAQGWLHGRITGLSGRYAGLSGEWTWRLNAMQPPYPAHEIGVLCGHGDGDESGS	95	42.3948	-85.3738
query115076	Ga0105238_100556694		3300009551	Corn rhizosphere microbial communities from Kellogg Biological Station, Michigan, USA - KBS C3-4 metaG	35	141	68	177	61.2	2e-10	39/110 35%	186	>Ga0105238_100556694 MKTKRGRLLAAGVVTATTCWAVTGPTPGFASAAPARPGGPGCVTVDFIEPTPSFYSNIPITPQAPYTVGFQGAAFDKLYDAAGTQIGTSVVASDNVFQRASDGHVFEHIAETMNLADGTLAGTGTFDRTTVAAQGWLHGRITGLSGRYAGLSGEWTWRLNAMQPPYPAHEIGVLCGHGDGDESGS*	96	42.3948	-85.3738
query115076	Ga0207695_100402824		3300025913	Corn rhizosphere microbial communities from Kellogg Biological Station, Michigan, USA - KBS C5-4 metaG (SPAdes)	35	136	68	169	61.2	2e-10	37/102 36%	185	>Ga0207695_100402824 MKTKRGRLLAAGVVTATTCWAVTGPTPGFASAAPARPGGPGCVTVDFIEPTPSFYSNIPITPQAPYTVGFQGAAFDKLYDAAGTQIGTSVVASDNVFQRASDGHVFEHIAETMNLADGTLAGTGTFDRTTVAAQGWLHGRITGLSGRYAGLSGEWTWRLNAMQPPYPAHEIGVLCGRGDGDESGS	97	42.3948	-85.3738
query115076	Ga0207694_100239094		3300025924	Corn rhizosphere microbial communities from Kellogg Biological Station, Michigan, USA - KBS C3-4 metaG (SPAdes)	35	141	68	177	61.2	1e-10	39/110 35%	185	>Ga0207694_100239094 MKTKRGRLLAAGVVTATTCWAVTGPTPGFASAAPARPGGPGCVTVDFIEPTPSFYSNIPITPQAPYTVGFQGAAFDKLYDAAGTQIGTSVVASDNVFQRASDGHVFEHIAETMNLADGTLAGTGTFDRTTVAAQGWLHGRITGLSGRYAGLSGEWTWRLNAMQPPYPAHEIGVLCGHGDGDESGS	98	42.3948	-85.3738
query115076	Ga0206349_19630251		3300020075	Corn rhizosphere microbial communities from Kellogg Biological Station, Michigan, USA - Diel MetaT C5pm-5 (Metagenome Metatranscriptome) (v2)	17	136	36	155	60.8	2e-11	40/120 33%	169	>Ga0206349_19630251 TATTCWAVTGPTPGFASAAPARPGGPGCVTVDFIEPTPSFYSNIPITPQAPYTVGFQGAAFDKLYDAAGTQIGTSVVASDNVFQRASDGHVFEHIAETMNLADGTLAGTGTFDRTTVAAQGWLHGRITGLSGRYAGLSGEWTWRLNAMQPPYPAHEIGVLCGRGDGDES	99	42.3948	-85.3738
query115076	Ga0105241_100097706		3300009174	Corn rhizosphere microbial communities from Kellogg Biological Station, Michigan, USA - KBS C6-4 metaG	35	136	68	169	58.2	2e-09	36/102 35%	186	>Ga0105241_100097706 MKTKRGRLLAAGVVTATTCWAVTGPTPGFASAAPARPGGPGCVTVDFIEPTPSFYSNIPITPQAPYTVGFQGAAFDKLYDAADTQIGTSVVASDNVFQRASDGHVFEHIAETMNLADGTLAGTGTFDRTTVAAQGWLHGRITGLSGRYAGLSGEWTWRLNAMQPPYPAHEIGVLCGRGDGDESGS*	100	42.3948	-85.3738
query115076	Ga0157374_121005701		3300013296	Miscanthus rhizosphere microbial communities from Kellogg Biological Station, Michigan, USA - M2-5 metaG	17	141	8	135	58.2	1e-09	41/128 32%	144	>Ga0157374_121005701 VTVDFIEPTPSFYSNIPITPQAPYTVGFQGAAFDKLYDAADTQIGTSVVASDNVFQRASDGHVFEHIAETMNLADGTLAGTGTFDRTTVAAQGWLHGRITGLSGRYAGLSGEWTWRLNAMQPPYPAHEIGVLCGHGDGDESGS*	101	42.3948	-85.3738
query6916	Ga0105251_100853902		3300009011	Switchgrass rhizosphere microbial communities from Kellogg Biological Station, Michigan, USA - KBS S6-4 metaG	6	124	24	150	63.5	6e-12	41/127 32%	168	>Ga0105251_100853902 MAAAAVSLAACVLVPGSASASPDQAKPKAVPNTVCTTITANEHVLSRSQEDADPVGVANVGDIGHFNNDFRKDDGTLVAETHGTVRILYTRSSDGHLFGRYQETIKFADGGVVTTLGVADISAMLEGGKSYIALTGVGGRYRGYFGIREWDFLTRNDTLATFTLCHV*	102	42.3948	-85.3738
query6916	Ga0105250_102404501		3300009092	Switchgrass rhizosphere microbial communities from Kellogg Biological Station, Michigan, USA - KBS S5-4 metaG	6	124	24	150	63.5	5e-12	41/127 32%	168	>Ga0105250_102404501 MAAAAVSLAACVLVPGSASASPDQAKPKAVPNTVCTTITANEHVLSRSQEDADPVGVANVGDIGHFNNDFRKDDGTLVAETHGTVRILYTRSSDGHLFGRYQETIKFADGGVVTTLGVADISAMLEGGKSYIALTGVGGRYRGYFGIREWDFLTRNDTLATFTLCHV*	103	42.3948	-85.3738
query6916	Ga0207696_11493111		3300025711	Switchgrass rhizosphere microbial communities from Kellogg Biological Station, Michigan, USA - KBS S5-4 metaG (SPAdes)	6	124	35	161	63.2	3e-12	41/127 32%	178	>Ga0207696_11493111 VRLKSVPRPAFMAAAAVSLAACVLVPGSASASPDQAKPKAVPNTVCTTITANEHVLSRSQEDADPVGVANVGDIGHFNNDFRKDDGTLVAETHGTVRILYTRSSDGHLFGRYQETIKFADGGVVTTLGVADISAMLEGGKSYIALTGVGGRYRGYFGIREWDFLTRNDTLATFTLCHV	104	42.3948	-85.3738
query6916	Ga0157376_118469512		3300014969	Miscanthus rhizosphere microbial communities from Kellogg Biological Station, Michigan, USA - M4-5 metaG	35	140	11	118	62.4	2e-11	36/108 33%	120	>Ga0157376_118469512 GPADPWPVADVGSAAIFFDDIFDADGNKVGRTVGYTECVEKRESDGHIIVNYHEAVELPDGTLKATGTVDQNVIFTNGWVHLDMVGTSGKYLGAQGTRSYRALPPLHERKAEIRMSFGL*	105	42.3948	-85.3738
query6916	Ga0157376_137768001		3300014969	Miscanthus rhizosphere microbial communities from Kellogg Biological Station, Michigan, USA - M4-5 metaG	17	136	8	127	61.6	6e-11	40/120 33%	134	>Ga0157376_137768001 VTVDFIEPTPSFYSNIPITPQAPYTVGFQGAAFDKLYDAAGTQIGTSVVASDNVFQRASDGHVFEHIAETMNLADGTLAGTGTFDRTTVAAQGWLHGRITGLSGRYAGLSGEWTWRLNAMQPPYPAHEIGVLCG	106	42.3948	-85.3738
query6916	Ga0207713_11845142		3300025735	Switchgrass rhizosphere microbial communities from Kellogg Biological Station, Michigan, USA - KBS S6-4 metaG (SPAdes)	38	124	2	89	55.8	7e-10	31/88 35%	106	>Ga0207713_11845142 DIGHFNNDFRKDDGTLVAETHGTVRILYTRSSDGHLFGRYQETIKFADGGVVTTLGVADISAMLEGGKSYIALTGVGGRYRGYFGIREWDFLTRNDTLATFTLCHV	107	42.3948	-85.3738
query6916	Ga0105251_100191162		3300009011	Switchgrass rhizosphere microbial communities from Kellogg Biological Station, Michigan, USA - KBS S6-4 metaG	26	139	63	176	51.6	2e-07	35/115 30%	180	>Ga0105251_100191162 MPALLSRPPFARVYTPLRSWALANLAVPPLAPPKETSTVGKPTNSLLLFDLAEKVLAYESNNDDPNGENPTLNDAAQVAYELVGPDGRVVGHTEGYGQMLHQRPDGAFVAYFSEKITLADGNVIRTGGLVDDSRLTNGEQATIQAVGIAGPFRGAVGFRQFRPIVPHKEYLSNIVLYRR*	108	42.3948	-85.3738
query6916	Ga0105247_100006122		3300009101	Switchgrass rhizosphere microbial communities from Kellogg Biological Station, Michigan, USA - KBS S2-4 metaG	26	139	63	176	51.6	4e-07	35/115 30%	180	>Ga0105247_100006122 MPALLSRPPFARVYTPLRSWALANLAVPPLAPPKETSTVGKPTNSLLLFDLAEKVLAYESNNDDPNGENPTLNDAAQVAYELVGPDGRVVGHTEGYGQMLHQRPDGAFVAYFSEKITLADGNVIRTGGLVDDSRLTNGEQATIQAVGIAGPFRGAVGFRQFRPIVPHKEYLSNIVLYRR*	109	42.3948	-85.3738
query6916	Ga0207713_10172322		3300025735	Switchgrass rhizosphere microbial communities from Kellogg Biological Station, Michigan, USA - KBS S6-4 metaG (SPAdes)	26	139	63	176	51.6	1e-07	35/115 30%	179	>Ga0207713_10172322 MPALLSRPPFARVYTPLRSWALANLAVPPLAPPKETSTVGKPTNSLLLFDLAEKVLAYESNNDDPNGENPTLNDAAQVAYELVGPDGRVVGHTEGYGQMLHQRPDGAFVAYFSEKITLADGNVIRTGGLVDDSRLTNGEQATIQAVGIAGPFRGAVGFRQFRPIVPHKEYLSNIVLYRR	110	42.3948	-85.3738
query6916	Ga0207710_100001268		3300025900	Switchgrass rhizosphere microbial communities from Kellogg Biological Station, Michigan, USA - KBS S2-4 metaG (SPAdes)	26	139	63	176	51.6	2e-07	35/115 30%	179	>Ga0207710_100001268 MPALLSRPPFARVYTPLRSWALANLAVPPLAPPKETSTVGKPTNSLLLFDLAEKVLAYESNNDDPNGENPTLNDAAQVAYELVGPDGRVVGHTEGYGQMLHQRPDGAFVAYFSEKITLADGNVIRTGGLVDDSRLTNGEQATIQAVGIAGPFRGAVGFRQFRPIVPHKEYLSNIVLYRR	111	42.3948	-85.3738
query6916	Ga0207711_100086552		3300025941	Switchgrass rhizosphere microbial communities from Kellogg Biological Station, Michigan, USA - KBS S3-4 metaG (SPAdes)	26	139	63	176	51.6	6e-07	35/115 30%	179	>Ga0207711_100086552 MPALLSRPPFARVYTPLRSWALANLAVPPLAPPKETSTVGKPTNSLLLFDLAEKVLAYESNNDDPNGENPTLNDAAQVAYELVGPDGRVVGHTEGYGQMLHQRPDGAFVAYFSEKITLADGNVIRTGGLVDDSRLTNGEQATIQAVGIAGPFRGAVGFRQFRPIVPHKEYLSNIVLYRR	112	42.3948	-85.3738
query6916	Ga0157379_101015823		3300014968	Switchgrass rhizosphere microbial communities from Kellogg Biological Station, Michigan, USA - S2-5 metaG	26	125	63	162	50.4	1e-06	32/101 32%	164	>Ga0157379_101015823 MPALLSRPPFARVYTPLRSWALANLAVPPLAPPKETSTVGKPTNSLLLFDLAEKVLAYESNNDDPNGENPTLNDAAQVAYELVGPDGRVVGHTEGYGQMLHQRPDGAFVAYFSEKITLADGNVIRTGGLVDDSRLTNGEQATIQAVGIAGPFRGAVGFRQFRPI	113	42.3948	-85.3738
query6916	Ga0207711_159623731		3300025941	Switchgrass rhizosphere microbial communities from Kellogg Biological Station, Michigan, USA - KBS S3-4 metaG (SPAdes)	58	124	2	69	47.4	4e-06	28/68 41%	86	>Ga0207711_159623731 HGTVRILYTRSSDGHLFGRYQETIKFADGGVVTTLGVADISAMLEGGKSYIALTGVGGRYRGYFGIREWDFLTRNDTLATFTLCHV	114	42.3948	-85.3738
query20961	Ga0075429_1080128831		3300006880	Populus root and rhizosphere microbial communities from Tennessee, USA - Rhizosphere MetaG P. deltoides SRZDD3	33	104	9	80	115	1e-32	52/72 72%	80	>Ga0075429_1080128831 VDDVDVDDPQIGQSGTFDDEIFDETGRLIGSSHGSFRIEYTRPGDKGLMTYYTEDITLEDGTIHAEGWADFNDVRTSEWV	115	35.8443	-83.9607
query84530	Ga0075417_148117651		3300006049	Populus root and rhizosphere microbial communities from Tennessee, USA - Soil MetaG P. deltoides SBSDD1	77	141	1	65	125	5e-37	58/65 89%	66	>Ga0075417_148117651 QEDITLHDGVVHAEGWADFNDVRTSKWVFYPANGVSGRYAGKTGFRQWRMTGVRKSAEARILLSD*	116	35.8443	-83.9607
query92506	Ga0099826_108048872		3300006948	Root nodule microbial communities of legume samples collected from California, USA - M. trunc garden sep15	103	141	1	39	72.4	5e-17	33/39 85%	40	>Ga0099826_108048872 WVFYPATGTSGRYAGLTGFRKWRMTGVRASAEARILLSD*	117	34.0722	-118.444
query92506	Ga0099826_105110472		3300006948	Root nodule microbial communities of legume samples collected from California, USA - M. trunc garden sep15	12	80	5	74	71.6	2e-16	44/70 63%	74	>Ga0099826_105110472 MADQIVLRVPKEVVVNVVDDVHNLEDPQIGQGGTFDDELYDETGRLIGTSHGTFTIKYVRPGDDGLLTYYSEDI	118	34.0722	-118.444
query93221	Ga0307515_100280514		3300028794	Populus trichocarpa ectomycorrhiza microbial communities from riparian zone in the Pacific Northwest, United States - 17_EM	21	139	13	135	84.3	4e-20	43/123 35%	140	>Ga0307515_100280514 MLNSYDDLVETTISATFDIEDFHNIQVGQGGSYEHALFTKSGEKVATTSGGWRIRYQRESDKQLMAYLTNEVVFEDGSGTILVAGWIDLGSLMSGDWAYYPSVGVSGRYLGQTGFMAWRPYDLGKVEGAEVKLIMFAAAE	119	46.6992	-120.899
query93221	Ga0307516_100175143		3300031730	Populus trichocarpa ectomycorrhiza microbial communities from riparian zone in the Pacific Northwest, United States - 19_EM	19	139	10	135	80.1	2e-18	40/126 32%	140	>Ga0307516_100175143 MINSYEDLVETTISATTDIEDLQNIHVGVSGSYQHALFTKSGEKVATTSGGWKVRYQRESDKQFMAYLTNEVVFEDGSGTILVAGWIDLGSLLSGDWAYYPSVGVSGRYLGQTGFMAWRPYNLGKEDGAEVKLIMFAAAE	120	47.5302	-121.825
query93221	Ga0307512_100166782		3300030522	Populus trichocarpa ectomycorrhiza microbial communities from riparian zone in the Pacific Northwest, United States - 14_EM	19	139	10	133	79.7	8e-19	40/124 32%	140	>Ga0307512_100166782 MLNSYEDLVETTISATTDIEDLQDIRVGLSGSYEHALFTKSGEKVATTSGGYKVLYQRESDKQFMAYLTNEVVFEDGSGTIRVAGWIDLGSLLSGGWAYYPSVGVSGRYLGQTGFMAWRPYNLGKEDGADVKLIMFATAE	121	45.6996	-121.669
query93221	Ga0307509_115689971		3300031507	Populus trichocarpa ectomycorrhiza microbial communities from riparian zone in the Pacific Northwest, United States - 10_EM	41	139	1	101	74.7	7e-17	35/101 35%	108	>Ga0307509_115689971 YQHALFTKSGEKVATTSGGYKILYQRESDKQFMAYLTNEVVFEDGSGTIQVAGWIDLGSLLSGGWAYYPSVGVSGRYLGQTGFMAWRPYNLGKEDGADVKLIMFAAAE	122	46.0356	-122.86
query93221	Ga0307511_108763551		3300030521	Populus trichocarpa ectomycorrhiza microbial communities from riparian zone in the Pacific Northwest, United States - 13_EM	29	125	2	99	74.3	5e-17	36/99 36%	102	>Ga0307511_108763551 EDFNNIQIGQSGTYEHELFQGDKKIATTTGGFKIMFQRESDKELMAYLTNEIVFEDGSGTVRIASWIDLASLFSGEWVYYPGVGTSGRYLGKTGFMAWRPYE	123	45.5468	-122.376
query93221	Ga0307516_100070459		3300031730	Populus trichocarpa ectomycorrhiza microbial communities from riparian zone in the Pacific Northwest, United States - 19_EM	11	124	53	167	73.2	2e-15	45/115 39%	183	>Ga0307516_100070459 MSLRTPRNRAFALACVGLATLGALTAGGALPAGATPHGVALHEPKVRVDQNGCLVLENLTETVVDMNYQDVPPAGPSVGDVGVFKDHLTDSRGRLIATEEGVGYDAEVRASDGHLLGWYSETITLKGGTLRTFGQVDINAMLSGSTASIHVVGVGGRYFAMTGIREWDVLSQQLATSKITLCP	124	47.5302	-121.825
query93221	Ga0307511_100893862		3300030521	Populus trichocarpa ectomycorrhiza microbial communities from riparian zone in the Pacific Northwest, United States - 13_EM	29	127	62	160	70.5	1e-14	38/99 38%	183	>Ga0307511_100893862 MNSGYKRRRLLTAGLAALAVGGGVAASAPYSSAATATGLPGCDTINVIEPTVRIYTNEPIPDSTNPPVGAMAVYLDPLQDDSGATIGDSAGHLDILSTRASDGHIIESISETLQLSDGALTSTGTFDRTAILSGAWVEAPIEGVSGAYAGRHGVWRWRMTSHVAPWPIEEQIVLCGLDEGAGS	125	45.5468	-122.376
query93221	Ga0307509_102097202		3300031507	Populus trichocarpa ectomycorrhiza microbial communities from riparian zone in the Pacific Northwest, United States - 10_EM	35	126	30	120	70.5	8e-15	33/92 36%	136	>Ga0307509_102097202 MSAIVIDNVTEKTVHYNYIGHNEPLPIQEVGESIVYFDEIYDATGATIGHTVGMVVATHVAPNGHLMTHYEEAIELPEGTLQSSGTIDRQEMLAGGWARFPVVGTGGKFLGLSGVREWQLILPVSTMTVNLRISLG	126	46.0356	-122.86
query93221	Ga0307516_111720061		3300031730	Populus trichocarpa ectomycorrhiza microbial communities from riparian zone in the Pacific Northwest, United States - 19_EM	29	127	15	113	70.5	8e-15	38/99 38%	136	>Ga0307516_111720061 IEPTVRIYTNEPIPDSTNPPVGAMAVYLDPLQDDSGATIGDSAGHLDILSTRASDGHIIESISETLQLSDGALTSTGTFDRTAILSGAWVEAPIEGVSGAYAGRHGVWRWRMTSHVAPWPIQEQIVLCGLDEGAGS	127	47.5302	-121.825
query93221	Ga0307515_100988564		3300028794	Populus trichocarpa ectomycorrhiza microbial communities from riparian zone in the Pacific Northwest, United States - 17_EM	26	139	72	185	62.4	3e-11	35/114 31%	191	>Ga0307515_100988564 MPARARPRAALVVVLVALVTIATAGWAVVSDAGGDTAADVSDPVPGTGHPPVGCETLDGITEQTLDYFHTGEDSSIPVRAGGEGLIYHDDIYDASGKVIGKALGMEVGTYTRPSDGHLIADFHEIVELPGGSITTSGTGDRTGMFLGTPTRFPAVGVSGKYLGMSGYRSFWVTQFPPKIDSRVAVKMVMCR	128	46.6992	-120.899
query93221	Ga0307511_100234473		3300030521	Populus trichocarpa ectomycorrhiza microbial communities from riparian zone in the Pacific Northwest, United States - 13_EM	40	139	82	182	58.9	2e-10	31/101 31%	184	>Ga0307511_100234473 MRLNRLRVSLSAVAGASALFGATAFVPASAPAVSAAAPAAVRASAAAGRDCRTVEGLVERTTQAYPVGTAAQPMQNAGDAVSYYDEIRDADGAVVGHAVGYVTVRERRASDGHLIVFYDESVQLPGGILHDSGVVDETAVEGGAWARFKAVGTAGGFRGKRGTREWKLDPAAQLTAFARVVLCG	129	45.5468	-122.376
query93221	Ga0307515_100500816		3300028794	Populus trichocarpa ectomycorrhiza microbial communities from riparian zone in the Pacific Northwest, United States - 17_EM	6	127	10	132	55.1	8e-09	39/123 32%	148	>Ga0307515_100500816 MSTTIEQHGETRTPGYEVIENLTETPVKYFSTSTPPMQDVGDAAVYYDEIFDAEGKVVGHTVGYAIVHERRESDGHLVVSYDETLRIEGGTLHATGTFDRNVLLDGGKGRLQLVGTSGRFLGRAGIREWWLTAPLPNETVALRMMLCG	130	46.6992	-120.899
query93221	Ga0307515_101843641		3300028794	Populus trichocarpa ectomycorrhiza microbial communities from riparian zone in the Pacific Northwest, United States - 17_EM	34	126	35	125	50.8	3e-07	34/93 37%	146	>Ga0307515_101843641 MTTTSPQLDGEIVIDNLSEKTLRFEALGTRDPIMSVGDGATFYNEIYDADGNVYGETVGITVAVDLGKDGIITEYTEVIQLPDGMLHATSTINRMDLFTGKTVTAQVVGRSGKYAGLTGVRECRLLPPFPPGPDNKVGVRFVLRKA	131	46.6992	-120.899
query93221	Ga0307511_101488811		3300030521	Populus trichocarpa ectomycorrhiza microbial communities from riparian zone in the Pacific Northwest, United States - 13_EM	27	117	63	154	49.3	5e-07	31/92 34%	154	>Ga0307511_101488811 VRLKSVRRPALLTAAAVSLAVGVLVPGSSATAAPTKGKPSAAPTTQCTSIVANEHTLERTPVDVDPVGLSVGDGGTFVNDFRKDDGTLVAVTHGSIKILYQRPEDGHFFGRYQERIDFANGGTVITSGVADDTAMLTGGKSYISLTGVGGRYRG	132	45.5468	-122.376
query93221	Ga0307511_102534631		3300030521	Populus trichocarpa ectomycorrhiza microbial communities from riparian zone in the Pacific Northwest, United States - 13_EM	33	124	74	165	47.4	4e-06	28/93 30%	187	>Ga0307511_102534631 MMRNRHGRVSRPVVLATATAALIGLAALPTASASAAPSHHGRQHHPATPTCLIATNLPVSVDGLDYHDDAPTGPSAGDYGTYTNIIHDASGNVIATMPGTGRVYASPVDGHLINVYNDVITFNNGSKVAAVGTGNIADILAGGFVSQALVGKTGKYRGWFGTLEWTRSSNTEASGNIQLCPDPAAGY	133	45.5468	-122.376
query93221	Ga0307512_100806373		3300030522	Populus trichocarpa ectomycorrhiza microbial communities from riparian zone in the Pacific Northwest, United States - 14_EM	41	139	81	179	47.4	4e-06	28/99 28%	185	>Ga0307512_100806373 MKHPIGNSRVRRAMAATAASCLIGLAAGSCAAAAAPERVAATSTPSNCEHLDVASELTMQSYHTGPDGAVPLTKAGYALIFHDNVYNSRNKVVGHAVGMTSGVYQRASDDHLIVTYNADYELPGGTLRIEAITDRNGIFTGEEQDFRGVGTSGRYLDKVILLKWRLLEIPPKADTRVSLDMVACG	134	45.6996	-121.669
query6467	Ga0307517_108503621		3300028786	Populus trichocarpa ectomycorrhiza microbial communities from riparian zone in the Pacific Northwest, United States - 23_EM	26	140	17	131	59.3	1e-10	39/117 33%	132	>Ga0307517_108503621 WTEQTVPGAVHWIGPADPWPVADPGSAAIFFDDIFDADGNKIGRTVGYTECVEKRESDGHVIVNYHEAVELPDGTLKATGTVDQSVIFTNGWVHLDMVGTSGKYLGAKGTRSYRAIPPLHERKAEIRMTFGL	135	48.4473	-122.323
query6467	Ga0247513_1234691		3300023682	Metatranscriptome of spruce roots microbial communities from Bohemian Forest, Czech Republic - CRI2 (Metagenome Metatranscriptome)	35	126	15	105	58.9	2e-12	28/92 30%	121	>Ga0247513_1234691 YSYIGKHDPLPIQKVGDAITYFDEIYNADGETIGRAVGLVTATHLAPNGHLITHYEDAVELPDGTLRSSGTVDRQEMLEGASIKFAVIGTSGKFLGLSGLREWQLILPVTTMTVNMRISLG	136	49.044	13.617
query6467	Ga0247517_1214291		3300023689	Metatranscriptome of spruce roots microbial communities from Bohemian Forest, Czech Republic - CRU1 (Metagenome Metatranscriptome)	35	126	30	120	57.8	1e-11	28/92 30%	136	>Ga0247517_1214291 MSTILIEDMTEKTVQYSYIGKHDPLPIQKVGDAITYFDEIYNADGETIGRAVGLVTATHLAPNGHLITQYEDAVELPDGTLRSSGTVDRQEMLEGAPIKFAVIGTSGKFLGLSGLREWQLILPVTTMTVNMRISLG	137	49.043	13.6183
query6467	Ga0316042_1337231		3300031816	Metatranscriptome of spruce roots microbial communities from Bohemian Forest, Czech Republic - CRI2 (Metagenome Metatranscriptome) (v2)	35	126	30	120	57.8	2e-11	28/92 30%	136	>Ga0316042_1337231 MSTILIEDMTEKTVQYSYIGKHDPLPIQKVGDAITYFDEIYNADGETIGRAVGLVTATHLAPNGHLITQYEDAVELPDGTLRSSGTVDRQEMLEGAPIKFAVIGTSGKFLGLSGLREWQLILPVTTMTVNMRISLG	138	49.044	13.617
query9106	Ga0310111_1486511		3300031667	Metatranscriptome of spruce roots microbial communities from Maridalen valley, Oslo, Norway - NRE1 (Metagenome Metatranscriptome)	35	126	30	120	57.8	2e-11	28/92 30%	136	>Ga0310111_1486511 MSTILIEDMTEKTVQYSYIGKHDPLPIQKVGDAITYFDEIYNADGETIGRAVGLVTATHLAPNGHLITQYEDAVELPDGTLRSSGTVDRQEMLEGAPIKFAVIGTSGKFLGLSGLREWQLILPVTTMTVNMRISLG	139	59.9979	10.7895

## Sheet: 3. AbsU positives
Query Sequence Name	Gene Id	Gene Name	Genome Id	Genome Name	Query Start Coord	Query End Coord	Subject Start Coord	Subject End Coord	Bit Score	E-value	Identities	Subject Length	Sequence	Name	Lat	Long
query83990	Ga0070699_1007505491		3300005518	Corn, switchgrass and miscanthus rhizosphere microbial communities from Kellogg Biological Station, Michigan, USA - KBS K1-50-3 metaG	20	151	38	166	49.7	7e-06	35/132 27%	177	>Ga0070699_1007505491 MVRRGLRSQPVLSAAVASVLAVAAGAAGSTYANASDATSSTPAGGTQQAGCTVLTGLSEFVLNLDYRDVVPAGPSVGDVGVYDDKLVDANGNVLAYMHGMGRILYSRESDGHVFVFYDDEYKFTDGSRVHAVGINDVNAIVSGGEATQALMGTAGHYRGYFGSRTWIRLSAHEAKVS	1	42.3948	-85.3738
query94776	Ga0070687_1064131471		3300005343	Switchgrass rhizosphere microbial communities from Kellogg Biological Station, Michigan, USA - KBS S3-3L metaG	58	142	1	85	134	9e-40	65/85 76%	85	>Ga0070687_1064131471 TPTVDDFATVELEIFDPEGNPLGRTSGAGRMLYQRSEDDHFIAYFGERIELLDGNVIRAGGLVDDARLTAGEHATFPAVVIEGPL	2	42.3948	-85.3738
query94776	Ga0207662_119960861		3300025918	Switchgrass rhizosphere microbial communities from Kellogg Biological Station, Michigan, USA - KBS S3-3L metaG (SPAdes)	79	155	61	137	133	1e-38	62/77 81%	137	>Ga0207662_119960861 AYDEALQGTPGARVKVQNARGQVLQEEEKSAPKIGKPLRLTIDADFQAYFANRMKQGLDSLGRTSGAGRMLYQRSEDDHFIAYFGERIELLDGNVIRAGGLVDDARLTAGEHATFPAVVIEGPLRGAIGYRQFRPAV	3	42.3948	-85.3738
query94776	Ga0070685_120859891		3300005466	Switchgrass rhizosphere microbial communities from Kellogg Biological Station, Michigan, USA - KBS S1-3L metaG	6	126	17	136	122	2e-34	66/121 55%	137	>Ga0070685_120859891 MPALLSRPPFARVYTPLRSWALANLAVPPLAPPKETSTVGKPTNSLLLFDLAEKVLAYESNNDDPNGENPTLNDAAQVAYELVGPDGRVVGHTEGYGQMLHQRPDGAFVAYFSEKITLADGNVIRTGGLVDDSRLTN	4	42.3948	-85.3738
query94776	Ga0070709_100131153		3300005434	Corn, switchgrass and miscanthus rhizosphere microbial communities from Kellogg Biological Station, Michigan, USA - LAR L5-1 metaG	70	154	32	115	49.3	5e-06	32/85 38%	134	>Ga0070709_100131153 MYDELSEHMLDAAFDIDFEAPEIGKGGSYTTELRGPDGKPVGTVHGQYRVALRRPSDGALMVHTLERIELEDGEVHVDGWSTWANVFPGDTLFHPAVGVSGAYLGRRGFREWRPVDLGKVAFARLGFFENPMP*	5	42.4774	-85.451
query94776	Ga0070713_1008914342		3300005436	Corn, switchgrass and miscanthus rhizosphere microbial communities from Kellogg Biological Station, Michigan, USA - LAR L8-2 metaG	70	154	32	115	49.3	6e-06	32/85 38%	134	>Ga0070713_1008914342 MYDELSEHMLDAAFDIDFEAPEIGKGGSYTTELRGPDGKPVGTVHGQYRVALRRPSDGALMVHTLERIELEDGEVHVDGWSTWANVFPGDTLFHPAVGVSGAYLGRRGFREWRPVDLGKVAFARLGFFENPMP*	6	42.4774	-85.451
query94776	Ga0070712_1007336362		3300006175	Corn, switchgrass and miscanthus rhizosphere microbial communities from Kellogg Biological Station, Michigan, USA - LAR L8-1 metaG	70	154	32	115	49.3	6e-06	32/85 38%	134	>Ga0070712_1007336362 MYDELSEHMLDAAFDIDFEAPEIGKGGSYTTELRGPDGKPVGTVHGQYRVALRRPSDGALMVHTLERIELEDGEVHVDGWSTWANVFPGDTLFHPAVGVSGAYLGRRGFREWRPVELGKVAFARLGFFENPMP*	7	42.4774	-85.451
query94776	Ga0207699_100323934		3300025906	Corn, switchgrass and miscanthus rhizosphere microbial communities from Kellogg Biological Station, Michigan, USA - LAR L5-1 metaG (SPAdes)	70	154	32	115	49.3	3e-06	32/85 38%	133	>Ga0207699_100323934 MYDELSEHMLDAAFDIDFEAPEIGKGGSYTTELRGPDGKPVGTVHGQYRVALRRPSDGALMVHTLERIELEDGEVHVDGWSTWANVFPGDTLFHPAVGVSGAYLGRRGFREWRPVDLGKVAFARLGFFENPMP	8	42.4774	-85.451
query94776	Ga0207693_103424312		3300025915	Corn, switchgrass and miscanthus rhizosphere microbial communities from Kellogg Biological Station, Michigan, USA - LAR L8-1 metaG (SPAdes)	70	154	32	115	49.3	4e-06	32/85 38%	133	>Ga0207693_103424312 MYDELSEHMLDAAFDIDFEAPEIGKGGSYTTELRGPDGKPVGTVHGQYRVALRRPSDGALMVHTLERIELEDGEVHVDGWSTWANVFPGDTLFHPAVGVSGAYLGRRGFREWRPVELGKVAFARLGFFENPMP	9	42.4774	-85.451
query94776	Ga0207700_106643862		3300025928	Corn, switchgrass and miscanthus rhizosphere microbial communities from Kellogg Biological Station, Michigan, USA - LAR L8-2 metaG (SPAdes)	70	154	32	115	49.3	4e-06	32/85 38%	133	>Ga0207700_106643862 MYDELSEHMLDAAFDIDFEAPEIGKGGSYTTELRGPDGKPVGTVHGQYRVALRRPSDGALMVHTLERIELEDGEVHVDGWSTWANVFPGDTLFHPAVGVSGAYLGRRGFREWRPVDLGKVAFARLGFFENPMP	10	42.4774	-85.451
query94776	Ga0207692_112858071		3300025898	Corn, switchgrass and miscanthus rhizosphere microbial communities from Kellogg Biological Station, Michigan, USA - LAR L5-2 metaG (SPAdes)	76	161	4	85	48.5	3e-06	31/86 36%	102	>Ga0207692_112858071 DTAGNQIGQSVGQVDMLYKRASDGHLIEDIAENLQLADGTLMSAAVYDRVEVLSGNWVSAPIRGVSGAYAGMSGFWSFRLLSHTAPFPVQEEISMCATHDRS	11	42.4774	-85.451
query107617	C688J35102_1072734751		3300002568	Grasslands soil microbial communities from Hopland, California, USA - 2	78	153	2	78	55.5	2e-08	27/77 35%	90	>C688J35102_1072734751 EKVATTSGGWRVRYQRESDKQLMAYLTNEVVFEDGSGTILVAGWIDVGSLMSGNWAYYPSVGVSGKYLGQTGFMGWHPKNLGVEEGAEVK	12	38.993	-123.067
query107617	C688J18823_122732381		3300001686	Grasslands soil microbial communities from Hopland, California, USA	71	140	44	114	54.3	3e-08	26/71 37%	117	>C688J18823_122732381 NQEGVKIVINSYEDLVETTISATTDVEDLQNIHVGQSGSYEHALFTKSGEKVATTSGGFKVLYQRESDKQFMAYLTNEVVFEDGSGTIRVAGWIDLGSLLSGGWAYYPSAGVSGRYL	13	38.993	-123.067
query111146	Ga0247818_100956671		3300028589	Soil microbial communities from agricultural site in Penn Yan, New York, United States - 13C_Glucose_Day1	1	171	1	182	265	3e-90	134/182 74%	182	>Ga0247818_100956671 VVLQVLSDRLSPLSEAVRSRLLPLLAAPPRTVSDRVGALKRPDRSLVLRDLTEKVVSYTSNNPDPTGTTPTEKDFATVELEIFDAEGSRIGRTKGAGRMLYRNPGDDHFIAYFGEEITLDDGHVIRAGGLVDDARLTAGEFASFPAVVVAGPLRGAIGYRQFRPLVKESHTTYESAIVLYRK	14	42.673	-77.032
query111146	Ga0247822_106433572		3300028592	Soil microbial communities from agricultural site in Penn Yan, New York, United States - 13C_Cellulose_Day30	56	171	2	114	137	2e-40	69/116 59%	114	>Ga0247822_106433572 DGENPTIDDEASVAYELFDGDGKRVGRTKGVGRMLYQREDGGFVAYFSEEITLDDGTVVRTGGLVDDTRLTKGEQATIQAVAVAGPYKGAVGFRQFRPVVPHKEYQSNIVLYRR	15	42.673	-77.032
query111146	Ga0247821_150796041		3300028596	Soil microbial communities from agricultural site in Penn Yan, New York, United States - 13C_Glycerol_Day14	116	171	1	56	105	2e-28	49/56 88%	56	>Ga0247821_150796041 AGGLVDDARLTAGEFASFPAVVVAGPLRGAIGYRQFRPLVKESHTTYESAIVLYRK	16	42.673	-77.032
query111146	Ga0247826_102589401		3300030336	Soil microbial communities from agricultural site in Penn Yan, New York, United States - 12C_Control_Day1	1	71	1	82	99	1e-25	54/82 66%	82	>Ga0247826_102589401 VVLQVLSDRLSPLSEAVRSRLLPLLAAPPRTVSDRVGALKRPDRSLVLRDLTEKVVSYTSNNPDPTGTTPTEKDFATVELEI	17	42.673	-77.032
query111146	Ga0247827_129286031		3300028889	Soil microbial communities from agricultural site in Penn Yan, New York, United States - 12C_Control_Day2	1	57	1	68	75.9	5e-17	42/68 62%	68	>Ga0247827_129286031 VVLQVLSDRLSPLSEAVRSRLLPLLAAPPRTVSDRVGALKRPDRSLVLRDLTEKVVSYTSNNPDPTGT	18	42.673	-77.032
query111146	Ga0308176_105086282		3300031996	Soil microbial communities from UC Gill Tract Community Farm, Albany, California, United States - DLSLS.C.R2	59	152	26	118	51.6	9e-07	32/94 34%	134	>Ga0308176_105086282 MADQIVLRVPREVVVKVVDDVEVADPSVGQTGTFDDELFDEDGKLIGSSHGSFRIEYVRPGDGGLLTYYTEDITLDDGTIHAEGWADFNDVRTSEWVHYPATGTGGRYEGLRGFRTWRMTGVRASAEARILLSD	19	37.8864	-122.298
query111146	Ga0308175_1002347662		3300031938	Soil microbial communities from UC Gill Tract Community Farm, Albany, California, United States - DLSLS.C.R1	59	152	26	118	51.2	1e-06	32/94 34%	132	>Ga0308175_1002347662 MADQIVLRVPREVVVKVVDDVEVADPSVGQTGTFDDELFDEDGKLIGSSHGSFRIEYVRPGDGGLLTYYTEDITLDDGTIHAEGWADFNDVRTSEWVHYPATGTGGRYEGLRGFRTWRMTGVRASAEARILL	20	37.8864	-122.298
query111146	Ga0308176_183979901		3300031996	Soil microbial communities from UC Gill Tract Community Farm, Albany, California, United States - DLSLS.C.R2	70	152	10	91	48.1	9e-06	29/83 35%	96	>Ga0308176_183979901 IGQGGTFDDELYDETGRLIGTSHGTFTIKYVRPGDDGLLTYYSEDITLEDGTIHAEGWADFHDVRTSEWVFYPATGTSGRYAGLTGFRKWRMTGVR	21	37.8864	-122.298
query36324	Ga0102748_112422992		3300031089	Forest soil microbial communities from USA, for metatranscriptomics studies - Jemez Pines PI 2B (Eukaryote Community Metatranscriptome)	68	154	30	115	49.7	3e-07	28/87 32%	133	>Ga0102748_112422992 MYDNLQEILTSFGADIDFENPQLGQSGWYKADLVDADQGTVGTVDGKYRLVMHRESDGMLMVHLTETLSLKAGDVNVAAWAEFPNLSNGEWLHCPAVGVSGELTGRHGFRQWRPVDLGKLAEAKLVFYTSPVS	22	35.8911	-106.298
query37453	Ga0102747_105450591		3300030959	Forest soil microbial communities from USA, for metatranscriptomics studies - Jemez Pines Pi 2A (Eukaryote Community Metatranscriptome)	71	153	45	128	65.1	4e-13	31/84 37%	128	>Ga0102747_105450591 AAQERVEAVINSYEELVETTVSATTDIEDFQNIQVGQGGIYEHALFTKSGEKVATTSGGYKILYQRESDKEFMAYLTNEVVFEDGSGTIRVAGWIDLGSLLSGNWAYYPSVGTSGRYLGQTGFMAWRP	23	35.8911	-106.298
query37453	Ga0102759_14654522		3300030858	Forest soil microbial communities from USA, for metatranscriptomics studies - Jemez Pines PI 6B (Eukaryote Community Metatranscriptome)	40	169	1	124	60.8	9e-12	41/131 31%	125	>Ga0102759_14654522 LAEQVSLRYEGGTPDAPEVGESDTYDSVLIDAGGTKVGTLTGRGKVAYRRPTDDHVMAHYEEVLTLPDGTITTEGWIDGNDIQAGKWQTLTATGTSGRYVGWTGVRMLRMEDAHKVFRTSIFLYA	24	35.8911	-106.298
query64176	Ga0247776_102617022		3300023275	Plant litter microbial communities from Arlington Agricultural Research Station in Wisconsin, United States - UWRJ-L199-509C-5	65	153	3	92	67	1e-13	33/90 37%	112	>Ga0247776_102617022 QGGTYEHALFTPSGDKVAETRGGYRIMFRRESDGQFLAYLTNEIVFSDGSGAVRVAGWIDLGSLFSGEWAYYPSVGISGRYLGRTGFMAWRPHELGVKDTADVKLILFAGPE	25	43.3	-89.38
query14034	Ga0068863_1010603281		3300005841	Switchgrass rhizosphere microbial communities from Kellogg Biological Station, Michigan, USA - KBS Switchgrass S6-2	6	171	13	175	174	4e-54	93/166 56%	176	>Ga0068863_1010603281 LSRPPFARVYTPLRSWALANLAVPPLAPPKETSTVGKPTNSLLLFDLAEKVLAYESNNDDPNGENPTLNDAAQVAYELVGPDGRVVGHTEGYGQMLHQRPDGAFVAYFSEKITLADGNVIRTGGLVDDSRLTNGEQATIQAVGIAGPFRG AVGFRQFRPIVPHKEYLSNIVLYRR*	26	42.3948	-85.3738
query14034	Ga0207641_112628532		3300026088	Switchgrass rhizosphere microbial communities from Kellogg Biological Station, Michigan, USA - KBS Switchgrass S6-2 (SPAdes)	85	171	16	99	105	6e-28	55/87 63%	99	>Ga0207641_112628532 MTDHQRAARPQRVGVAVRQLHQRPDGAFVAYFSEKITLADGNVIRTGGLVDDSRLTNGEQATIQAVGIAGPFRGAVGFRQFRPIVPHKEYLSNIVLYRR	27	42.3948	-85.3738
query14814	Ga0163163_100195893		3300014325	Switchgrass rhizosphere microbial communities from Kellogg Biological Station, Michigan, USA - S6-5 metaG	6	171	17	179	175	2e-54	93/166 56%	180	>Ga0163163_100195893 MPALLSRPPFARVYTPLRSWALANLAVPPLAPPKETSTVGKPTNSLLLFDLAEKVLAYESNNDDPNGENPTLNDAAQVAYELVGPDGRVVGHTEGYGQMLHQRPDGAFVAYFSEKITLADGNVIRTGGLVDDSRLTNGEQATIQAVGIAGPFRGAVGFRQFRPIVPHKEYLSNIVLYRR*	28	42.3948	-85.3738
query37539	Ga0105247_100006122		3300009101	Switchgrass rhizosphere microbial communities from Kellogg Biological Station, Michigan, USA - KBS S2-4 metaG	6	171	17	179	175	1e-54	93/166 56%	180	>Ga0105247_100006122 MPALLSRPPFARVYTPLRSWALANLAVPPLAPPKETSTVGKPTNSLLLFDLAEKVLAYESNNDDPNGENPTLNDAAQVAYELVGPDGRVVGHTEGYGQMLHQRPDGAFVAYFSEKITLADGNVIRTGGLVDDSRLTNGEQATIQAVGIAGPFRGAVGFRQFRPIVPHKEYLSNIVLYRR*	29	42.3948	-85.3738
query37539	Ga0105248_1000720011		3300009177	Switchgrass rhizosphere microbial communities from Kellogg Biological Station, Michigan, USA - KBS S3-4 metaG	6	171	17	179	175	2e-54	93/166 56%	180	>Ga0105248_1000720011 MPALLSRPPFARVYTPLRSWALANLAVPPLAPPKETSTVGKPTNSLLLFDLAEKVLAYESNNDDPNGENPTLNDAAQVAYELVGPDGRVVGHTEGYGQMLHQRPDGAFVAYFSEKITLADGNVIRTGGLVDDSRLTNGEQATIQAVGIAGPFRGAVGFRQFRPIVPHKEYLSNIVLYRR*	30	42.3948	-85.3738
query37539	Ga0207710_100001268		3300025900	Switchgrass rhizosphere microbial communities from Kellogg Biological Station, Michigan, USA - KBS S2-4 metaG (SPAdes)	6	171	17	179	175	6e-55	93/166 56%	179	>Ga0207710_100001268 MPALLSRPPFARVYTPLRSWALANLAVPPLAPPKETSTVGKPTNSLLLFDLAEKVLAYESNNDDPNGENPTLNDAAQVAYELVGPDGRVVGHTEGYGQMLHQRPDGAFVAYFSEKITLADGNVIRTGGLVDDSRLTNGEQATIQAVGIAGPFRGAVGFRQFRPIVPHKEYLSNIVLYRR	31	42.3948	-85.3738
query37539	Ga0207711_100086552		3300025941	Switchgrass rhizosphere microbial communities from Kellogg Biological Station, Michigan, USA - KBS S3-4 metaG (SPAdes)	6	171	17	179	175	2e-54	93/166 56%	179	>Ga0207711_100086552 MPALLSRPPFARVYTPLRSWALANLAVPPLAPPKETSTVGKPTNSLLLFDLAEKVLAYESNNDDPNGENPTLNDAAQVAYELVGPDGRVVGHTEGYGQMLHQRPDGAFVAYFSEKITLADGNVIRTGGLVDDSRLTNGEQATIQAVGIAGPFRGAVGFRQFRPIVPHKEYLSNIVLYRR	32	42.3948	-85.3738
query56850	Ga0105251_100191162		3300009011	Switchgrass rhizosphere microbial communities from Kellogg Biological Station, Michigan, USA - KBS S6-4 metaG	6	171	17	179	175	5e-55	93/166 56%	180	>Ga0105251_100191162 MPALLSRPPFARVYTPLRSWALANLAVPPLAPPKETSTVGKPTNSLLLFDLAEKVLAYESNNDDPNGENPTLNDAAQVAYELVGPDGRVVGHTEGYGQMLHQRPDGAFVAYFSEKITLADGNVIRTGGLVDDSRLTNGEQATIQAVGIAGPFRGAVGFRQFRPIVPHKEYLSNIVLYRR*	33	42.3948	-85.3738
query56850	Ga0207713_10172322		3300025735	Switchgrass rhizosphere microbial communities from Kellogg Biological Station, Michigan, USA - KBS S6-4 metaG (SPAdes)	6	171	17	179	175	3e-55	93/166 56%	179	>Ga0207713_10172322 MPALLSRPPFARVYTPLRSWALANLAVPPLAPPKETSTVGKPTNSLLLFDLAEKVLAYESNNDDPNGENPTLNDAAQVAYELVGPDGRVVGHTEGYGQMLHQRPDGAFVAYFSEKITLADGNVIRTGGLVDDSRLTNGEQATIQAVGIAGPFRGAVGFRQFRPIVPHKEYLSNIVLYRR	34	42.3948	-85.3738
query56850	Ga0157379_101015823		3300014968	Switchgrass rhizosphere microbial communities from Kellogg Biological Station, Michigan, USA - S2-5 metaG	6	154	17	164	161	3e-49	84/149 56%	164	>Ga0157379_101015823 MPALLSRPPFARVYTPLRSWALANLAVPPLAPPKETSTVGKPTNSLLLFDLAEKVLAYESNNDDPNGENPTLNDAAQVAYELVGPDGRVVGHTEGYGQMLHQRPDGAFVAYFSEKITLADGNVIRTGGLVDDSRLTNGEQATIQAVGIAGPFRGAVGFRQFRPI	35	42.3948	-85.3738
query56850	Ga0105251_100853902		3300009011	Switchgrass rhizosphere microbial communities from Kellogg Biological Station, Michigan, USA - KBS S6-4 metaG	42	157	42	156	48.9	3e-06	31/116 27%	168	>Ga0105251_100853902 MAAAAVSLAACVLVPGSASASPDQAKPKAVPNTVCTTITANEHVLSRSQEDADPVGVANVGDIGHFNNDFRKDDGTLVAETHGTVRILYTRSSDGHLFGRYQETIKFADGGVVTTLGVADISAMLEGGKSYIALTGVGGRYRGYFGIREWDFLTRNDTLATFTLCHV*	36	42.3948	-85.3738
query56850	Ga0105250_102404501		3300009092	Switchgrass rhizosphere microbial communities from Kellogg Biological Station, Michigan, USA - KBS S5-4 metaG	42	157	42	156	48.9	2e-06	31/116 27%	168	>Ga0105250_102404501 MAAAAVSLAACVLVPGSASASPDQAKPKAVPNTVCTTITANEHVLSRSQEDADPVGVANVGDIGHFNNDFRKDDGTLVAETHGTVRILYTRSSDGHLFGRYQETIKFADGGVVTTLGVADISAMLEGGKSYIALTGVGGRYRGYFGIREWDFLTRNDTLATFTLCHV*	37	42.3948	-85.3738
query56850	Ga0207696_11493111		3300025711	Switchgrass rhizosphere microbial communities from Kellogg Biological Station, Michigan, USA - KBS S5-4 metaG (SPAdes)	42	157	53	167	48.9	2e-06	31/116 27%	178	>Ga0207696_11493111 VRLKSVPRPAFMAAAAVSLAACVLVPGSASASPDQAKPKAVPNTVCTTITANEHVLSRSQEDADPVGVANVGDIGHFNNDFRKDDGTLVAETHGTVRILYTRSSDGHLFGRYQETIKFADGGVVTTLGVADISAMLEGGKSYIALTGVGGRYRGYFGIREWDFLTRNDTLATFTLCHV	38	42.3948	-85.3738
query57372	Ga0075418_142068951		3300009100	Populus root and rhizosphere microbial communities from Tennessee, USA - Soil MetaG P. deltoides SBSDD2	9	82	21	94	104	9e-28	50/74 68%	95	>Ga0075418_142068951 MVIQRTQHGGRQGIAGAVRSWLRSVAAVPPHTVSPRVDALKHPGAALVLRDLTEKIVSYESTNPDPTGTTPTENDFAKVALDIFDADGTRIGHTA	39	35.8443	-83.9607
query58603	Ga0307513_101254212		3300031456	Populus trichocarpa ectomycorrhiza microbial communities from riparian zone in the Pacific Northwest, United States - 15_EM	6	170	18	183	231	7e-77	115/166 69%	184	>Ga0307513_101254212 MVIQRTEHGGRQGIGGAIRSWLRSVAAVPPHTVSPRVDALKHPGSALVLHDLTEKIVSYESTNPDPTGTTPTENDFAKVALDIFDADGTKIGHTAGAGRMLYRQDDGEGSFLAYFGETITLDTGTVIRSGGLVDDGRLTAGEPACFPAVAVAGPLRGAIGYRTFRPLVKETHDTYVSSIVLYRD	40	45.9233	-120.701
query58603	Ga0307508_120041491		3300031616	Populus trichocarpa ectomycorrhiza microbial communities from riparian zone in the Pacific Northwest, United States - 9_EM	64	161	1	98	163	2e-51	79/98 81%	98	>Ga0307508_120041491 FATVELEIFGPDGGLLGRTSGAGRMLYQQKEDDHFIAYFGERIELLDGNVIRAGGLVDDARLTAGEHATFPAVVVEGPLSGAIGFRQFRPAVQDSHTV	41	45.0822	-123.061
query58603	Ga0307512_100166782		3300030522	Populus trichocarpa ectomycorrhiza microbial communities from riparian zone in the Pacific Northwest, United States - 14_EM	71	153	37	120	66.2	4e-13	32/84 38%	140	>Ga0307512_100166782 MLNSYEDLVETTISATTDIEDLQDIRVGLSGSYEHALFTKSGEKVATTSGGYKVLYQRESDKQFMAYLTNEVVFEDGSGTIRVAGWIDLGSLLSGGWAYYPSVGVSGRYLGQTGFMAWRPYNLGKEDGADVKLIMFATAE	42	45.6996	-121.669
query58603	Ga0307509_115689971		3300031507	Populus trichocarpa ectomycorrhiza microbial communities from riparian zone in the Pacific Northwest, United States - 10_EM	71	153	5	88	63.9	3e-12	31/84 37%	108	>Ga0307509_115689971 YQHALFTKSGEKVATTSGGYKILYQRESDKQFMAYLTNEVVFEDGSGTIQVAGWIDLGSLLSGGWAYYPSVGVSGRYLGQTGFMAWRPYNLGKEDGADVKLIMFAAAE	43	46.0356	-122.86
query58603	Ga0307507_111862961		3300033179	Populus trichocarpa ectomycorrhiza microbial communities from riparian zone in the Pacific Northwest, United States - 7_EM	71	153	14	97	63.9	2e-12	31/84 37%	115	>Ga0307507_111862961 NLRVGLSGSYQHALFTKSGEKVATTSGGYKILYQRESDKQFMAYLTNEVVFEDGSGTIQVAGWIDLGSLLSGGWAYYPSVGVSGRYLGQTGFMAWRPYNLGKEDGADVKLIMFAA	44	44.5508	-123.25
query58603	Ga0307516_100175143		3300031730	Populus trichocarpa ectomycorrhiza microbial communities from riparian zone in the Pacific Northwest, United States - 19_EM	71	153	37	120	62.8	1e-11	30/84 36%	140	>Ga0307516_100175143 MINSYEDLVETTISATTDIEDLQNIHVGVSGSYQHALFTKSGEKVATTSGGWKVRYQRESDKQFMAYLTNEVVFEDGSGTILVAGWIDLGSLLSGDWAYYPSVGVSGRYLGQTGFMAWRPYNLGKEDGAEVKLIMFAAAE	45	47.5302	-121.825
query58603	Ga0307515_100280514		3300028794	Populus trichocarpa ectomycorrhiza microbial communities from riparian zone in the Pacific Northwest, United States - 17_EM	71	153	37	120	61.2	6e-11	30/84 36%	140	>Ga0307515_100280514 MLNSYDDLVETTISATFDIEDFHNIQVGQGGSYEHALFTKSGEKVATTSGGWRIRYQRESDKQLMAYLTNEVVFEDGSGTILVAGWIDLGSLMSGDWAYYPSVGVSGRYLGQTGFMAWRPYDLGKVEGAEVKLIMFAAAE	46	46.6992	-120.899
query58603	Ga0307511_108763551		3300030521	Populus trichocarpa ectomycorrhiza microbial communities from riparian zone in the Pacific Northwest, United States - 13_EM	65	153	12	100	56.2	1e-09	31/90 34%	102	>Ga0307511_108763551 EDFNNIQIGQSGTYEHELFQGDKKIATTTGGFKIMFQRESDKELMAYLTNIVFEDGSGTVRIASWIDLASLFSGEWVYYPGVGTSGRYLGKTGFMAWRPYE	47	45.5468	-122.376
query58603	Ga0307516_100070459		3300031730	Populus trichocarpa ectomycorrhiza microbial communities from riparian zone in the Pacific Northwest, United States - 19_EM	12	161	31	177	49.7	2e-06	42/150 28%	183	>Ga0307516_100070459 MSLRTPRNRAFALACVGLATLGALTAGGALPAGATPHGVALHEPKVRVDQNGCLVLENLTETVVDMNYQDVPPAGPSVGDVGVFKDHLTDSRGRLIATEEGVGYDAEVRASDGHLLGWYSETITLKGGTLRTFGQVDINAMLSGSTASIH VVGVGGRYFAMTGIREWDVLSQQLATSKITLCP	48	47.5302	-121.825

## Sheet: 4. AbmU positives
Query Sequence Name	Gene Id	Gene Name	Genome Id	Genome Name	Query Start Coord	Query End Coord	Subject Start Coord	Subject End Coord	Bit Score	E-value	Identities	Subject Length	Sequence	Name	Lat	Long
query870	Ga0207652_140589931		3300025921	Corn rhizosphere microbial communities from Kellogg Biological Station, Michigan, USA - KBS C6-3B metaG (SPAdes)	95	169	35	107	72.4	1e-14	31/75 41%	108	>Ga0207652_140589931 PAQRGKNRQLIVGPFDRRQRRADGFDLLALVKGLATDEHVMLHYREEITLPDGTIATEGWIDGNAIQAGQWQSLDAVGATGRYVGWTGVRRLRQEVAHKVFRASIFLH	1	42.3948	-85.3738
query870	Ga0070680_1041009071		3300005336	Corn rhizosphere microbial communities from Kellogg Biological Station, Michigan, USA - KBS C7-3B metaG	69	156	3	89	57	8e-09	28/88 32%	105	>Ga0070680_1041009071 IFFDDIFDADGNKVGRTVGYTECVEKRESDGHIIVNYHEAVELPDGTLKATGTVDQNVIFTNGWVHLDMVGTSGKYLGAQGTRSYRALPPLHERKAEIRMSFGL*	2	42.3948	-85.3738
query3257	Ga0070699_1007505491		3300005518	Corn, switchgrass and miscanthus rhizosphere microbial communities from Kellogg Biological Station, Michigan, USA - KBS K1-50-3 metaG	21	152	31	166	69.7	7e-13	44/136 32%	177	>Ga0070699_1007505491 MVRRGLRSQPVLSAAVASVLAVAAGAAGSTYANASDATSSTPAGGTQQAGCTVLTGLSEFVLNLDYRDVVPAGPSVGDVGVYDDKLVDANGNVLAYMHGMGRILYSRESDGHVFVFYDDEYKFTDGSRVHAVGINDVNAIVSGGEATQALMGTAGHYRGYFGSRTWIRLSAHEAKVS	3	42.3948	-85.3738
query22921	Ga0070714_1004958661		3300005435	Corn, switchgrass and miscanthus rhizosphere microbial communities from Kellogg Biological Station, Michigan, USA - LAR L8-3 metaG	63	153	68	158	59.3	6e-09	35/91 38%	182	>Ga0070714_1004958661 MGQGKRMRRRLLIAGVAISGAAVGVIPASAATGKAADADHRCVHLTVIEPTIRVYTNVPVDPAVGPTPGVQVAYFDPLQDAAGNQIGQSVGQVDMLYKRASDGHLIEDIAENLQLADGTLMSAAVYDRVEVLSGNWVSAPIRGVSGAYAGMSGFWSFRLLSHTAPFPVQEEISMCATHDRS*	4	42.4774	-85.451
query22921	Ga0070713_1003640401		3300005436	Corn, switchgrass and miscanthus rhizosphere microbial communities from Kellogg Biological Station, Michigan, USA - LAR L8-2 metaG	63	153	68	158	59.3	6e-09	35/91 38%	182	>Ga0070713_1003640401 MGQGKRMRRRLLIAGVAISGAAVGVIPASAATGKAADADHRCVHLTVIEPTIRVYTNVPVDPAVGPTPGVQVAYFDPLQDAAGNQIGQSVGQVDMLYKRASDGHLIEDIAENLQLADGTLMSAAVYDRVEVLSGNWVSAPIRGVSGAYAGMSGFWSFRLLSHTAPFPVQEEISMCATHDRS*	5	42.4774	-85.451
query22921	Ga0070710_105245171		3300005437	Corn, switchgrass and miscanthus rhizosphere microbial communities from Kellogg Biological Station, Michigan, USA - LAR L5-2 metaG	63	153	68	158	59.3	4e-09	35/91 38%	182	>Ga0070710_105245171 MGQGKRMRRRLLIAGVAISGAAVGVIPASAATGKAADADHRCVHLTVIEPTIRVYTNVPVDPAVGPTPGVQVAYFDPLQDAAGNQIGQSVGQVDMLYKRASDGHLIEDIAENLQLADGTLMSAAVYDRVEVLSGNWVSAPIRGVSGAYAGMSGFWSFRLLSHTAPFPVQEEISMCATHDRS*	6	42.4774	-85.451
query22921	Ga0070712_1001126192		3300006175	Corn, switchgrass and miscanthus rhizosphere microbial communities from Kellogg Biological Station, Michigan, USA - LAR L8-1 metaG	63	153	68	158	59.3	5e-09	35/91 38%	182	>Ga0070712_1001126192 MGQGKRMRRRLLIAGVAISGAAVGVIPASAATGKAADADHRCVHLTVIEPTIRVYTNVPVDPAVGPTPGVQVAYFDPLQDAAGNQIGQSVGQVDMLYKRASDGHLIEDIAENLQLADGTLMSAAVYDRVEVLSGNWVSAPIRGVSGAYAGMSGFWSFRLLSHTAPFPVQEEISMCATHDRS*	7	42.4774	-85.451
query22921	Ga0207693_102077091		3300025915	Corn, switchgrass and miscanthus rhizosphere microbial communities from Kellogg Biological Station, Michigan, USA - LAR L8-1 metaG (SPAdes)	63	153	68	158	59.3	3e-09	35/91 38%	181	>Ga0207693_102077091 MGQGKRMRRRLLIAGVAISGAAVGVIPASAATGKAADADHRCVHLTVIEPTIRVYTNVPVDPAVGPTPGVQVAYFDPLQDAAGNQIGQSVGQVDMLYKRASDGHLIEDIAENLQLADGTLMSAAVYDRVEVLSGNWVSAPIRGVSGAYAGMSGFWSFRLLSHTAPFPVQEEISMCATHDRS	8	42.4774	-85.451
query22921	Ga0207700_102181471		3300025928	Corn, switchgrass and miscanthus rhizosphere microbial communities from Kellogg Biological Station, Michigan, USA - LAR L8-2 metaG (SPAdes)	63	153	68	158	59.3	3e-09	35/91 38%	167	>Ga0207700_102181471 MGQGKRMRRRLLIAGVAISGAAVGVIPASAATGKAADADHRCVHLTVIEPTIRVYTNVPVDPAVGPTPGVQVAYFDPLQDAAGNQIGQSVGQVDMLYKRASDGHLIEDIAENLQLADGTLMSAAVYDRVEVLSGNWVSAPIRGVSGAYAGMSGFWSFRLLSHTAPFP	9	42.4774	-85.451
query22921	Ga0207664_105796891		3300025929	Corn, switchgrass and miscanthus rhizosphere microbial communities from Kellogg Biological Station, Michigan, USA - LAR L8-3 metaG (SPAdes)	63	153	68	158	59.3	4e-09	35/91 38%	181	>Ga0207664_105796891 MGQGKRMRRRLLIAGVAISGAAVGVIPASAATGKAADADHRCVHLTVIEPTIRVYTNVPVDPAVGPTPGVQVAYFDPLQDTAGNQIGQSVGQVDMLYKRASDGHLIEDIAENLQLADGTLMSAAVYDRVEVLSGNWVSAPIRGVSGAYAGMSGFWSFRLLSHTAPFPVQEEISMCATHDRS	10	42.4774	-85.451
query22921	Ga0207692_112858071		3300025898	Corn, switchgrass and miscanthus rhizosphere microbial communities from Kellogg Biological Station, Michigan, USA - LAR L5-2 metaG (SPAdes)	75	153	1	79	57.8	2e-09	32/79 41%	102	>Ga0207692_112858071 DTAGNQIGQSVGQVDMLYKRASDGHLIEDIAENLQLADGTLMSAAVYDRVEVLSGNWVSAPIRGVSGAYAGMSGFWSFRLLSHTAPFPVQEEISMCATHDRS	11	42.4774	-85.451
query22921	Ga0070709_127607681		3300005434	Corn, switchgrass and miscanthus rhizosphere microbial communities from Kellogg Biological Station, Michigan, USA - LAR L5-1 metaG	63	148	49	134	55.8	3e-08	33/86 38%	134	>Ga0070709_127607681 GAAVGVIPASAATGKAADADHRCVHLTVIEPTIRVYTNVPVDPAVGPTPGVQVAYFDPLQDAAGNQIGQSVGQVDMLYKRASDGHLIEDIAENLQLADGTLMSAAVYDRVEVLSGNWVSAPIRGVSGAYAGMSG	12	42.4774	-85.451
query22921	Ga0070709_100131153		3300005434	Corn, switchgrass and miscanthus rhizosphere microbial communities from Kellogg Biological Station, Michigan, USA - LAR L5-1 metaG	41	155	1	115	50.4	4e-06	32/118 27%	134	>Ga0070709_100131153 MYDELSEHMLDAAFDIDFEAPEIGKGGSYTTELRGPDGKPVGTVHGQYRVALRRPSDGALMVHTLERIELEDGEVHVDGWSTWANVFPGDTLFHPAVGVSGAYLGRRGFREWRPVDLGKVAFARLGFFENPMP*	13	42.4774	-85.451
query22921	Ga0070713_1008914342		3300005436	Corn, switchgrass and miscanthus rhizosphere microbial communities from Kellogg Biological Station, Michigan, USA - LAR L8-2 metaG	41	155	1	115	50.4	5e-06	32/118 27%	134	>Ga0070713_1008914342 MYDELSEHMLDAAFDIDFEAPEIGKGGSYTTELRGPDGKPVGTVHGQYRVALRRPSDGALMVHTLERIELEDGEVHVDGWSTWANVFPGDTLFHPAVGVSGAYLGRRGFREWRPVDLGKVAFARLGFFENPMP	14	42.4774	-85.451
query22921	Ga0070711_1000842291		3300005439	Corn, switchgrass and miscanthus rhizosphere microbial communities from Kellogg Biological Station, Michigan, USA - LAR L5-3 metaG	86	153	3	70	50.4	2e-06	27/68 40%	94	>Ga0070711_1000842291 SVGQVDMLYKRASDGHLIEDIAENLQLADGTLMSAAVYDRVEVLSGNWVSAPIRGVSGAYAGMSGFWSFRLLSHTAPFPVQEEISMCATHDRS*	15	42.4774	-85.451
query22921	Ga0070712_1007336362		3300006175	Corn, switchgrass and miscanthus rhizosphere microbial communities from Kellogg Biological Station, Michigan, USA - LAR L8-1 metaG	41	155	1	115	50.4	3e-06	32/118 27%	134	>Ga0070712_1007336362 MYDELSEHMLDAAFDIDFEAPEIGKGGSYTTELRGPDGKPVGTVHGQYRVALRRPSDGALMVHTLERIELEDGEVHVDGWSTWANVFPGDTLFHPAVGVSGAYLGRRGFREWRPVELGKVAFARLGFFENPMP*	16	42.4774	-85.451
query22921	Ga0207699_100323934		3300025906	Corn, switchgrass and miscanthus rhizosphere microbial communities from Kellogg Biological Station, Michigan, USA - LAR L5-1 metaG (SPAdes)	41	155	1	115	50.4	2e-06	32/118 27%	133	>Ga0207699_100323934 MYDELSEHMLDAAFDIDFEAPEIGKGGSYTTELRGPDGKPVGTVHGQYRVALRRPSDGALMVHTLERIELEDGEVHVDGWSTWANVFPGDTLFHPAVGVSGAYLGRRGFREWRPVDLGKVAFARLGFFENPMP	17	42.4774	-85.451
query22921	Ga0207693_103424312		3300025915	Corn, switchgrass and miscanthus rhizosphere microbial communities from Kellogg Biological Station, Michigan, USA - LAR L8-1 metaG (SPAdes)	41	155	1	115	50.4	2e-06	32/118 27%	133	>Ga0207693_103424312 MYDELSEHMLDAAFDIDFEAPEIGKGGSYTTELRGPDGKPVGTVHGQYRVALRRPSDGALMVHTLERIELEDGEVHVDGWSTWANVFPGDTLFHPAVGVSGAYLGRRGFREWRPVELGKVAFARLGFFENPMP	18	42.4774	-85.451
query22921	Ga0207663_107028602		3300025916	Corn, switchgrass and miscanthus rhizosphere microbial communities from Kellogg Biological Station, Michigan, USA - LAR L5-3 metaG (SPAdes)	86	153	3	70	50.4	1e-06	27/68 40%	93	>Ga0207663_107028602 SVGQVDMLYKRASDGHLIEDIAENLQLADGTLMSAAVYDRVEVLSGNWVSAPIRGVSGAYAGMSGFWSFRLLSHTAPFPVQEEISMCATHDRS	19	42.4774	-85.451
query22921	Ga0207700_106643862		3300025928	Corn, switchgrass and miscanthus rhizosphere microbial communities from Kellogg Biological Station, Michigan, USA - LAR L8-2 metaG (SPAdes)	41	155	1	115	50.4	3e-06	32/118 27%	133	>Ga0207700_106643862 MYDELSEHMLDAAFDIDFEAPEIGKGGSYTTELRGPDGKPVGTVHGQYRV ALRRPSDGALMVHTLERIELEDGEVHVDGWSTWANVFPGDTLFHPAVGVS GAYLGRRGFREWRPVDLGKVAFARLGFFENPMP	20	42.4774	-85.451
query22921	Ga0070687_1064131471		3300005343	Switchgrass rhizosphere microbial communities from Kellogg Biological Station, Michigan, USA - KBS S3-3L metaG	65	135	6	77	49.7	3e-06	25/72 35%	85	>Ga0070687_1064131471 TPTVDDFATVELEIFDPEGNPLGRTSGAGRMLYQRSEDDHFIAYFGERIELLDGNVIRAGGLVDDARLTAGEHATFPAVVIEGPL	21	42.3948	-85.3738
query22921	Ga0070685_143315821		3300005466	Switchgrass rhizosphere microbial communities from Kellogg Biological Station, Michigan, USA - KBS S1-3L metaG	47	140	6	102	49.3	5e-06	36/97 37%	102	>Ga0070685_143315821 TITANEHVLSRSQEDADPVGVANVGDIGHFNNDFRKDDGTLVAETHGTVRILYTRSSDGHLFGRYQETIKFADGGVVTTLGVADISAMLEGGKSYIALTGVG	22	42.3948	-85.3738
query29011	C688J18823_122732381		3300001686	Grasslands soil microbial communities from Hopland, California, USA	68	143	39	116	59.3	9e-10	27/78 35%	117	>C688J18823_122732381 NQEGVKIVINSYEDLVETTISATTDVEDLQNIHVGQSGSYEHALFTKSGEKVATTSGGFKVLYQRESDKQFMAYLTNEVVFEDGSGTIRVAGWIDLGSLLSGGWAYYPSAGVSGRYL	23	38.993	-123.067
query29011	C688J35102_1072734751		3300002568	Grasslands soil microbial communities from Hopland, California, USA - 2	80	154	2	78	55.5	4e-08	26/77 34%	90	>C688J35102_1072734751 EKVATTSGGWRVRYQRESDKQLMAYLTNEVVFEDGSGTILVAGWIDVGSLMSGNWAYYPSVGVSGKYLGQTGFMGWHPKNLGVEEGAEVK	24	38.993	-123.067
query29721	Ga0307377_100896261		3300031673	Soil microbial communities from Risofladan, Vaasa, Finland - TR-3	45	157	45	157	50.1	5e-06	32/113 28%	168	>Ga0307377_100896261 VRPTEFPSRLTAAGAAAIALTVPIGASQAHAADTHKEECVTISFIEQLVTTETKDAAPVGPSVGDVVITEDAVLDDQRNRIGTNDIKGIIIKKDAATGELFSFSASEYTLDDGTIHVAGLVNLTALASGKEQKLPAYGTGGRYAGKVGELSWTLVSETESLNSIALCD	25	63.0472	21.7116
query80792	Ga0247827_116039951		3300028889	Soil microbial communities from agricultural site in Penn Yan, New York, United States - 12C_Control_Day2	33	148	2	127	73.2	9e-15	45/127 35%	127	>Ga0247827_116039951 MAVQTKDLIVIGPLTEVTQELKMVNSVDQDAVEGGDYNSVKIGDFGTYFDHLIDADGQKVGEVLGRAEAVYQRESDGHFFSWYREEITLPDGTALYEGPLDTTQAIQGGITRAPIIGTGGAYKGLLG	26	42.673	-77.032
query80792	Ga0247818_100956671		3300028589	Soil microbial communities from agricultural site in Penn Yan, New York, United States - 13C_Glucose_Day1	41	169	47	179	68.9	1e-12	43/134 32%	182	>Ga0247818_100956671 VVLQVLSDRLSPLSEAVRSRLLPLLAAPPRTVSDRVGALKRPDRSLVLRDLTEKVVSYTSNNPDPTGTTPTEKDFATVELEIFDAEGSRIGRTKGAGRMLYRNPGDDHFIAYFGEEITLDDGHVIRAGGLVDDARLTAGEFASFPAVVVAGPLRGAIGYRQFRPLVKESHTTYESAIVLYRK	27	42.673	-77.032
query80792	Ga0308176_105086282		3300031996	Soil microbial communities from UC Gill Tract Community Farm, Albany, California, United States - DLSLS.C.R2	56	155	24	120	68.6	1e-12	37/100 37%	134	>Ga0308176_105086282 MADQIVLRVPREVVVKVVDDVEVADPSVGQTGTFDDELFDEDGKLIGSSHGSFRIEYVRPGDGGLLTYYTEDITLDDGTIHAEGWADFNDVRTSEWVHYPATGTGGRYEGLRGFRTWRMTGVRASAEARILLSD	28	37.8864	-122.298
query80792	Ga0308175_1002347662		3300031938	Soil microbial communities from UC Gill Tract Community Farm, Albany, California, United States - DLSLS.C.R1	56	155	24	120	68.2	1e-12	37/100 37%	132	>Ga0308175_1002347662 MADQIVLRVPREVVVKVVDDVEVADPSVGQTGTFDDELFDEDGKLIGSSHGSFRIEYVRPGDGGLLTYYTEDITLDDGTIHAEGWADFNDVRTSEWVHYPATGTGGRYEGLRGFRTWRMTGVRASAEARILL	29	37.8864	-122.298
query80792	Ga0247826_153049591		3300030336	Soil microbial communities from agricultural site in Penn Yan, New York, United States - 12C_Control_Day1	64	157	8	102	67.4	8e-13	34/95 36%	103	>Ga0247826_153049591 APAGASVGDFGFYTDEVKDAAGNKVADVKGTGRILYQRESDGHLIIHYDDVVTFANGSKVSAIGTADVNALIGGAGVSQALIGTKGKYKGWFGTREWTRVSQK	30	42.673	-77.032
query80792	Ga0308176_183979901		3300031996	Soil microbial communities from UC Gill Tract Community Farm, Albany, California, United States - DLSLS.C.R2	68	155	6	93	63.2	5e-11	33/88 38%	96	>Ga0308176_183979901 IGQGGTFDDELYDETGRLIGTSHGTFTIKYVRPGDDGLLTYYSEDITLEDGTIHAEGWADFHDVRTSEWVFYPATGTSGRYAGLTGFRKWRMTGVR	31	37.8864	-122.298
query80792	Ga0247821_126654361		3300028596	Soil microbial communities from agricultural site in Penn Yan, New York, United States - 13C_Glycerol_Day14	92	151	1	60	60.5	1e-10	28/60 47%	82	>Ga0247821_126654361 YQRESDGHFFSWYREEITLPDGTALYEGPLDTTQAIQGGITRAPIIGTGGAYKGLLGLREVRVANAKLLTDVKFVFFPGYEA	32	42.673	-77.032
query80792	Ga0247822_106433572		3300028592	Soil microbial communities from agricultural site in Penn Yan, New York, United States - 13C_Cellulose_Day30	75	169	19	111	60.1	8e-10	33/96 34%	114	>Ga0247822_106433572 DGENPTIDDEASVAYELFDGDGKRVGRTKGVGRMLYQREDGGFVAYFSEEITLDDGTVVRTGGLVDDTRLTKGEQATIQAVAVAGPYKGAVGFRQFRPVVPHKEYQSNIVLYRR	33	42.673	-77.032
query80792	Ga0247826_104316991		3300030336	Soil microbial communities from agricultural site in Penn Yan, New York, United States - 12C_Control_Day1	60	150	11	102	55.1	5e-08	34/92 37%	121	>Ga0247826_104316991 RSQEDADPVGVANVGDIGHFNNDFRKDDGTLVAETHGTVRILYTRASDGHLFGRYRETIKFAGGGVVTTLGVADISAMLEGGKSYIALTGVGGRYRGYFGIREWDFLTRNDTLATFTLCHV	34	42.673	-77.032
query109368	Ga0170819_124188081		3300031469	Fir Spring Coassembly Site 11 - Champenoux / Amance forest	41	161	16	137	62	3e-10	38/122 31%	150	>Ga0170819_124188081 MTSFHDNVTEAPGEEIIENLTEGTLRIEAVGTRDPMMAVGDGGTFYNNIYDADDNVVGDTVGIVMAISRNPSDGHIITEYTEAINLLGGTLKSNGTVDRNAVLNGAVMRFDVVGTSGRFLGMQGIRECQIPPPYPPSKDTRVTVRFTLSK	35	48.7585	6.3578
query121837	Ga0102748_112422992		3300031089	Forest soil microbial communities from USA, for metatranscriptomics studies - Jemez Pines PI 2B (Eukaryote Community Metatranscriptome)	41	155	1	115	53.5	3e-08	34/118 29%	133	>Ga0102748_112422992 MYDNLQEILTSFGADIDFENPQLGQSGWYKADLVDADQGTVGTVDGKYRLVMHRESDGMLMVHLTETLSLKAGDVNVAAWAEFPNLSNGEWLHCPAVGVSGELTGRHGFRQWRPVDLGKLAEAKLVFYTSPVS	36	35.8911	-106.298
query130007	Ga0102759_14654522		3300030858	Forest soil microbial communities from USA, for metatranscriptomics studies - Jemez Pines PI 6B (Eukaryote Community Metatranscriptome)	45	169	1	123	105	2e-28	53/125 42%	125	>Ga0102759_14654522 LAEQVSLRYEGGTPDAPEVGESDTYDSVLIDAGGTKVGTLTGRGKVAYRRPTDDHVMAHYEEVLTLPDGTITTEGWIDGNDIQAGKWQTLTATGTSGRYVGWTGVRMLRMEDAHKVFRTSIFLYA	37	35.8911	-106.298
query130007	Ga0102747_105450591		3300030959	Forest soil microbial communities from USA, for metatranscriptomics studies - Jemez Pines Pi 2A (Eukaryote Community Metatranscriptome)	33	154	1	128	65.1	1e-12	44/131 34%	128	>Ga0102747_105450591 AAQERVEAVINSYEELVETTVSATTDIEDFQNIQVGQGGIYEHALFTKSGEKVATTSGGYKILYQRESDKEFMAYLTNEVVFEDGSGTIRVAGWIDLGSLLSGNWAYYPSVGTSGRYLGQTGFMAWRP	38	35.8911	-106.298
query5086	INPhiseqgaiiFebDRAFT_1054740121		3300000364	Soil microbial communities from Great Prairies - Iowa, Native Prairie soil	64	150	4	90	69.7	1e-13	34/87 39%	114	>INPhiseqgaiiFebDRAFT_1054740121 MKIGDYGTYQDDLLDADEKKVGEVFGTAELVYQRPSDGHFFGWYIEEITFPDGTARYDGPLDTTLARTGVPVKIPIVGTSGRYEGLLGTREATIIHSKLYVNVKFVFFPDVSV*	39	39.0043	-77.1012
query5086	INPhiseqgaiiFebDRAFT_1054717881		3300000364	Soil microbial communities from Great Prairies - Iowa, Native Prairie soil	64	150	4	90	69.7	1e-13	34/87 39%	114	>INPhiseqgaiiFebDRAFT_1054717881 MKIGDYGTYQDDLLDADEKKVGEVFGTAELVYQRPSDGHFFGWYIEEITFPDGTARYDGPLDTTLARTGVPVKIPIVGTSGRYEGLLGTREATIIHSKLYVNVKFVFFPDVSV*	40	39.0043	-77.1012
query29749	Ga0247774_12601991		3300022903	Plant litter microbial communities from Arlington Agricultural Research Station in Wisconsin, United States - UWRJ-L001-104B-6	54	180	7	130	47.4	5e-06	38/129 29%	137	>Ga0247774_12601991 IIHTAVRYEERPGVGHSVTFHDELYDADGTLVGTTEGLAVVFSDAEDGHLMQLVSAVDTFPDGTVHWTGKYDMEPVEDEHSVVAIGTGGAYVGMIGTRSWRMLERPDELTTISESSLVLEAIGASEALQDVPSVTTG	41	43.3	-89.38
query30036	Ga0247780_10060522		3300023265	Plant litter microbial communities from Arlington Agricultural Research Station in Wisconsin, United States - UWRJ-L079-202R-5	43	172	4	130	47.8	4e-06	39/132 30%	145	>Ga0247780_10060522 VRLENLREIIHTAVRYEERPGVGHSVTFHDELYDADGTLVGTTEGLAVVFSHAEDGRLMQLVSAVDTFPDGTVHWTGKYDMEPVEDEHSVVAIGTGGAYVGMIGTRSWRMLERPDELTTISESSLVLEAIGVSEILEDVPSVTTG	42	43.3	-89.38
query9188	Ga0247776_102617022		3300023275	Plant litter microbial communities from Arlington Agricultural Research Station in Wisconsin, United States - UWRJ-L199-509C-5	68	169	4	107	59.3	2e-10	29/104 28%	112	>Ga0247776_102617022 QGGTYEHALFTPSGDKVAETRGGYRIMFRRESDGQFLAYLTNEIVFSDGSGAVRVAGWIDLGSLFSGEWAYYPSVGISGRYLGRTGFMAWRPHELGVKDTADVKLILFAGPE	43	43.3	-89.38
query9188	Ga0247771_100008533		3300023267	Plant litter microbial communities from Arlington Agricultural Research Station in Wisconsin, United States - UWRJ-L197-509C-6	43	172	4	130	47.8	5e-06	39/132 30%	145	>Ga0247771_100008533 VRLENLREIIHTAVRYEERPGVGHSVTFHDELYDADGTLVGTTEGLAVVFSHAEDGRLMQLVSAVDTFPDGTVHWTGKYDMEPVEDEHSVVAIGTGGAYVGMIGTRSWRMLERPDELTTISESSLVLEAIGVSEILEDVPSVTTG	44	43.3	-89.38
query9188	Ga0247781_10169613		3300022896	Plant litter microbial communities from Arlington Agricultural Research Station in Wisconsin, United States - UWRJ-L184-509B-5	43	172	12	138	47.4	3e-06	39/132 30%	153	>Ga0247781_10169613 LTTNGGGVVRLENLREIIHTAVRYEERPGVGHSVTFHDELYDADGTLVGTTEGLAVVFSHAEDGRLMQLVSAVDTFPDGTVHWTGKYDMEPVEDEHSVVAIGTGGAYVGMIGTRSWRMLERPDELTTISESSLVLEAIGVSEILEDVPSVTTG	45	43.3	-89.38
query20887	Ga0214090_100753232		3300020816	Food waste microbial community from Durham, Ontario, Canada - FW1 megahit	52	169	57	173	54.7	5e-08	37/120 31%	184	>Ga0214090_100753232 MEIIQGNNNVLSELIMLANWVRAELDKGLTVSDIEKTLASNKGYKNATVISVTEMANIHFNAKTQNGPTVGDANSHVDQFIDDQGKPAGTMTGSGWKIAALADDSVVSYYHETAETPQGRIETSGIWNSSAIWASQWQSLLAVGVSGDVMGKVGVRQLYQEIPREKYRTLLVLVPLDQIKTLTS	46	44.1763	-80.8185
query20887	Ga0214258_1053252310		3300020817	Food waste and fibre mixture microbial community, University of Toronto, Ontario, Canada - LBfeed1 megahit	52	169	57	173	54.7	4e-08	37/120 31%	184	>Ga0214258_1053252310 MEIIQGNNNVLSELIMLANWVRAELDKGLAVSDIEKTLASNKGYKNATVISVTEMANIHFNAKTQNGPTVGDANSHVDQFIDDQGKPAGTMTGSGWKIAALADDSVVSYYHETAETPQGRIETSGIWNSSAIWASQWQSLLAVGVSGDVMGKVGVRQLYQEIPREKYRTLLVLVPLDQIKTLTS	47	43.6629	-79.3957
query20887	Ga0227319_100007544		3300021965	Food waste and fibre mixture microbial community, University of Toronto, Ontario, Canada - LBfeed1 spades	52	169	57	173	54.7	6e-08	37/120 31%	184	>Ga0227319_100007544 MEIIQGNNNVLSELIMLANWVRAELDKGLTVSDIEKTLASNKGYKNATVISVTEMANIHFNAKTQNGPTVGDANSHVDQFIDDQGKPAGTMTGSGWKIAALADDSVVSYYHETAETPQGRIETSGIWNSSAIWASQWQSLLAVGVSGDVMGKVGVRQLYQEIPREKYRTLLVLVPLDQIKTLTS	48	43.6629	-79.3957
query20887	Ga0226661_100008855		3300021982	Food waste microbial community from Durham, Ontario, Canada - FW1 spades	52	169	57	173	54.7	7e-08	37/120 31%	184	>Ga0226661_100008855 MEIIQGNNNVLSELIMLANWVRAELDKGLTVSDIEKTLASNKGYKNATVISVTEMANIHFNAKTQNGPTVGDANSHVDQFIDDQGKPAGTMTGSGWKIAALADDSVVSYYHETAETPQGRIETSGIWNSSAIWASQWQSLLAVGVSGDVMGKVGVRQLYQEIPREKYRTLLVLVPLDQIKTLTS	49	44.1763	-80.8185
query20887	Ga0256703_112646746		3300023291	Food waste and fibre mixture microbial community, University of Toronto, Ontario, Canada. Combined Assembly of Gp0242115, Gp0242119	52	169	57	173	54.7	5e-08	37/120 31%	184	>Ga0256703_112646746 MEIIQGNNNVLSELIMLANWVRAELDKGLAVSDIEKTLASNKGYKNATVISVTEMANIHFNAKTQNGPTVGDANSHVDQFIDDQGKPAGTMTGSGWKIAALADDSVVSYYHETAETPQGRIETSGIWNSSAIWASQWQSLLAVGVSGDVMGKVGVRQLYQEIPREKYRTLLVLVPLDQIKTLTS	50	43.6629	-79.3957
query20887	Ga0256702_1019102311		3300023300	Food waste microbial community from Durham, Ontario, Canada. Combined Assembly of Gp0238881, Gp0242100	52	169	57	173	54.7	7e-08	37/120 31%	184	>Ga0256702_1019102311 MEIIQGNNNVLSELIMLANWVRAELDKGLAVSDIEKTLASNKGYKNATVISVTEMANIHFNAKTQNGPTVGDANSHVDQFIDDQGKPAGTMTGSGWKIAALADDSVVSYYHETAETPQGRIETSGIWNSSAIWASQWQSLLAVGVSGDVMGKVGVRQLYQEIPREKYRTLLVLVPLDQIKTLTS	51	44.1763	-80.8185
query20887	Ga0214090_105821555		3300020816	Food waste microbial community from Durham, Ontario, Canada - FW1 megahit	52	169	57	173	52.8	2e-07	37/120 31%	184	>Ga0214090_105821555 MEIIQGNNNVLSELIALANWVRAEIEQGSSVTEVEHSLAENKGYANATVISVVEMANIHFNAKTNSGPTVGDANSHVDHFIDERGEPAGTMTGSGWKIAALADNSVVSYYHETAETPQGRIETSGIWNSSAIWASQWQSLLAVGVSGDVMGKVGVRQLYQEVPREKYRTLLVLVPLDQIKTLTQ	52	44.1763	-80.8185
query20887	Ga0214258_113051576		3300020817	Food waste and fibre mixture microbial community, University of Toronto, Ontario, Canada - LBfeed1 megahit	52	169	57	173	52.8	2e-07	37/120 31%	184	>Ga0214258_113051576 MEIIQGNNNVLSELIALANWVRAEIEQGSSVTEVEHSLAENKGYANATVISVVEMANIHFNAKTNSGPTVGDANSHVDHFIDERGEPAGTMTGSGWKIAALADNSVVSYYHETAETPQGRIETSGIWNSSAIWASQWQSLLAVGVSGDVMGKVGVRQLYQEVPREKYRTLLVLVPLDQIKTLTQ	53	43.6629	-79.3957
query20887	Ga0227319_100163993		3300021965	Food waste and fibre mixture microbial community, University of Toronto, Ontario, Canada - LBfeed1 spades	52	169	57	173	52.8	3e-07	37/120 31%	184	>Ga0227319_100163993 MEIIQGNNNVLSELIALANWVRAEIEQGSSVTEVEHSLAENKGYANATVISVVEMANIHFNAKTNSGPTVGDANSHVDHFIDERGEPAGTMTGSGWKIAALADNSVVSYYHETAETPQGRIETSGIWNSSAIWASQWQSLLAVGVSGDVMGKVGVRQLYQEVPREKYRTLLVLVPLDQIKTLTQ	54	43.6629	-79.3957
query20887	Ga0226661_100034155		3300021982	Food waste microbial community from Durham, Ontario, Canada - FW1 spades	52	169	57	173	52.8	3e-07	37/120 31%	184	>Ga0226661_100034155 MEIIQGNNNVLSELIALANWVRAEIEQGSSVTEVEHSLAENKGYANATVISVVEMANIHFNAKTNSGPTVGDANSHVDHFIDERGEPAGTMTGSGWKIAALADNSVVSYYHETAETPQGRIETSGIWNSSAIWASQWQSLLAVGVSGDVMGKVGVRQLYQEVPREKYRTLLVLVPLDQIKTLTQ	55	44.1763	-80.8185
query20887	Ga0256702_109878678		3300023300	Food waste microbial community from Durham, Ontario, Canada. Combined Assembly of Gp0238881, Gp0242100	52	169	57	173	52.8	4e-07	37/120 31%	184	>Ga0256702_109878678 MEIIQGNNNVLSELIALANWVRAEIEQGSSVTEVEHSLAENKGYANATVISVVEMANIHFNAKTNSGPTVGDANSHVDHFIDERGEPAGTMTGSGWKIAALADNSVVSYYHETAETPQGRIETSGIWNSSAIWASQWQSLLAVGVSGDVMGKVGVRQLYQEVPREKYRTLLVLVPLDQIKTLTQ	56	44.1763	-80.8185
query20887	Ga0256703_112931563		3300023291	Food waste and fibre mixture microbial community, University of Toronto, Ontario, Canada. Combined Assembly of Gp0242115, Gp0242119	52	169	57	173	52.4	3e-07	37/120 31%	184	>Ga0256703_112931563 MEFIQGNNNVLSELIALANWVRAEIEQGSSVTEVEHSLAENKGYANATVISVVEMANIHFNAKTNSGPTVGDANSHVDHFIDERGEPAGTMTGSGWKIAALADNSVVSYYHETAETPQGRIETSGIWNSSAIWASQWQSLLAVGVSGDVMGKVGVRQLYQEVPREKYRTLLVLVPLDQIKTLTQ	57	43.6629	-79.3957
query31243	Ga0131853_100403403		3300010162	Termite gut microbial communities from Petit-Saut, French Guiana - Lab288P1 metaG (version 2)	62	169	91	196	55.1	9e-08	36/111 32%	198	>Ga0131853_100403403 VTTGLEDTPQQTTDEIDQRARDVGADAQREQEDPSPLDPRALALAAAAAAGVYTPGGGEQEQAAALDRCVIVTGLTEKIEKLVVHDGGTPGTGTSVEYTDAFFDADGNRVATVQGSSIVLTMAPHMWQYHQSRAQFDDGAFEAQGVLDCTAMLRGGTQLFRLTGTEGRYAGKVGFMTLAIEDPTQKPPHYATSFVLC*	58	5.0626	-53.0462
query31736	SPBB_615090		2044078006	Dendroctonus frontalis bacterial communities from Mississippi, USA	64	169	69	170	54.3	4e-09	37/106 35%	191	>SPBB_615090 MPINEQDMMSNLVSLADLARAQLDLPDGFNKARQIVAERVGTDRFVMLPLLELSDIQFKAQADDRPTVGDVNSHIDRWIGDDGVEIGTISGEGWKIASLGEDVISYYRETADTRLGRIETAGVWNSSAIWQGRWQSLFATGVTGEVTGMIGVRQLYQEVPRERYRAFVLLIPIEAADEAIQGRVRRGYTTD	59	31.5	-90.9
query31736	SPBFG_1494050		2044078007	Dendroctonus frontalis fungal communities from Mississippi, USA	46	152	50	154	49.3	2e-07	29/107 27%	154	>SPBFG_1494050 YTHEQDLTSSLVGLANLARARLAQTNEVAKAREAVSEIISHDRIVIIAATELCEISFKAKSSDKPSVGDINSHNDQWIDGDGLEIGKITGDGWKIASLNEDVISYYRETADTIFGRIEIAGVWNSSAIWRNSWQSLPATGVTGELMGMLGARQL	60	31.5	-90.9
query32435	SWWA_01465860		2100351016	Sirex noctilio microbial communities from Pennsylvania, USA - adult community	29	169	27	173	49.7	7e-07	46/152 30%	473	>SWWA_01465860 MEIIQGNNNVLSELITLGDYVRELIGSGKSTAEIERVLASKDGYKNVTILSVIEMANITFNAKTNNAPNVGDANSHTDLLVDQQGRDIGTMKGQGWKIASLPDDSVISWYHETAETPLGRIETAGIWNSSAIWAGQWQSLFAAGVSGDVMGKIGVRQLYQDIPREKYLTLIVLLPLDQIKSLIKNNSTKHTQYPLRGIGMHTSVHWDVIIIGAGPIGLATAWNYAREHQDHKILVLEQYALFTQLAGTSGEERHWRLQYSELEIFRLTLEADKLWRQLEQQADRKLIHRIGSLWFGDADVWTNEGQIRQTMLSMDEMRLPYERLTMREIERRYGFTGLDSNYEGFLQQDGGVIDVKGTLTSLYSLASEAGVEFQFQQCVKAVEP…	61	41.8038	-77.1926
query37666	Ga0075370_163502201		3300006353	Populus root and rhizosphere microbial communities from Tennessee, USA - Endosphere MetaG P. TD hybrid TD303-5	91	156	1	66	52	2e-07	22/66 33%	74	>Ga0075370_163502201 IEKRASDGHIIVIYHEAIELPGGTLKATGTVDQSAIFEGKWIHLELRGTSGKFLGATGSRSYRAIPPLEERKAE	62	35.8444	-83.9599
query38601	Ga0150984_1221182961		3300012469	Combined assembly of Soil carbon rhizosphere	69	156	51	137	62.4	7e-10	32/88 36%	153	>Ga0150984_1221182961 MSELNVPAESADDIPSDTPGWTEQTVHGAVHWIGPADPWPVADVGSAAIFYDDIFDAEGSVVGHTVGYTECVEKRSSDGHNIVIYHEAVELPDGTLKATGTVDQSAIFEGKWIHLEMVGTSGKYLGAKGTRSYRAIPPLHERKAEVRMTFGL*	63	38.9736	-123.117
query38601	Ga0256409_1000012326		3300026383	Leaf surface microbial communities from sunflower plants in UC Gill Tract Community Farm, Albany, California, United States - DLSL S.R1	44	169	51	173	52.8	4e-08	37/126 29%	185	>Ga0256409_1000012326 MEIIQGNNNVLSELIALGDYVRQLISSGKEANDIEHILATKDGYNNATVLSVIEMANITFKAKADNVPNVGDANSHIDRLVDKQGHDIGTMKGQGWKIASLPDDSVVSWYHETAETPLGRIETAGIWNSSAIWAGQWQSLFAAGVSGDVMGKIGVRQLYQDIPREKYLTLIVLLPLDQIKSLIKK	64	37.8864	-122.298
query38601	Ga0256408_100010022		3300026487	Leaf surface microbial communities from alfalfa plants in UC Gill Tract Community Farm, Albany, California, United States - DLSL A.R1	44	169	51	173	52.8	7e-08	37/126 29%	185	>Ga0256408_100010022 MEIIQGNNNVLSELIALGDYVRQLISSGKEANDIEHILATKDGYNNATVLSVIEMANITFKAKADNVPNVGDANSHIDRLVDKQGHDIGTMKGQGWKIASLPDDSVVSWYHETAETPLGRIETAGIWNSSAIWAGQWQSLFAAGVSGDVMGKIGVRQLYQDIPREKYLTLIVLLPLDQIKSLIKK	65	37.8864	-122.298
query38601	Ga0302348_100002790		3300031282	Leaf surface microbial communities from sunflower plants in UC Gill Tract Community Farm, Albany, California, United States - DLSL S.R1 (v2)	44	169	51	173	52.8	3e-08	37/126 29%	185	>Ga0302348_100002790 MEIIQGNNNVLSELIALGDYVRQLISSGKEANDIEHILATKDGYNNATVLSVIEMANITFKAKADNVPNVGDANSHIDRLVDKQGHDIGTMKGQGWKIASLPDDSVVSWYHETAETPLGRIETAGIWNSSAIWAGQWQSLFAAGVSGDVMGKIGVRQLYQDIPREKYLTLIVLLPLDQIKSLIKK	66	37.8864	-122.298
query38601	Ga0302349_1000165101		3300031370	Leaf surface microbial communities from alfalfa plants in UC Gill Tract Community Farm, Albany, California, United States - DLSL A.R1 (v2)	44	169	51	173	52.8	1e-07	37/126 29%	185	>Ga0302349_1000165101 MEIIQGNNNVLSELIALGDYVRQLISSGKEANDIEHILATKDGYNNATVLSVIEMANITFKAKADNVPNVGDANSHIDRLVDKQGHDIGTMKGQGWKIASLPDDSVVSWYHETAETPLGRIETAGIWNSSAIWAGQWQSLFAAGVSGDVMGKIGVRQLYQDIPREKYLTLIVLLPLDQIKSLIKK	67	37.8864	-122.298
query39133	Ga0308157_106347391		3300031088	Phyllosphere microbial communities from UC Gill Tract Community Farm, Albany, California, United States - DLSLB.R1	44	169	33	155	52.8	4e-07	37/126 29%	167	>Ga0308157_106347391 DYVRQLISSGKEANDIEHILATKDGYNNATVLSVIEMANITFKAKADNVPNVGDANSHIDRLVDKQGHDIGTMKGQGWKIASLPDDSVVSWYHETAETPLGRIETAGIWNSSAIWAGQWQSLFAAGVSGDVMGKIGVRQLYQDIPREKYLTLIVLLPLDQIKSLIKK	68	37.8864	-122.298
query39133	Ga0308156_10124323		3300031112	Phyllosphere microbial communities from UC Gill Tract Community Farm, Albany, California, United States - DLSL A.R2	44	169	51	173	52.8	1e-07	37/126 29%	185	>Ga0308156_10124323 MEIIQGNNNVLSELIALGDYVRQLISSGKEANDIEHILATKDGYNNATVLSVIEMANITFKAKADNVPNVGDANSHIDRLVDKQGHDIGTMKGQGWKIASLPDDSVVSWYHETAETPLGRIETAGIWNSSAIWAGQWQSLFAAGVSGDVMGKIGVRQLYQDIPREKYLTLIVLLPLDQIKSLIKK	69	37.8864	-122.298
query39133	Ga0308158_100341824		3300031134	Phyllosphere microbial communities from UC Gill Tract Community Farm, Albany, California, United States - DLSLB.R2	44	169	51	173	52.8	3e-07	37/126 29%	185	>Ga0308158_100341824 MEIIQGNNNVLSELIALGDYVRQLISSGKEANDIEHILATKDGYNNATVLSVIEMANITFKAKADNVPNVGDANSHIDRLVDKQGHDIGTMKGQGWKIASLPDDSVVSWYHETAETPLGRIETAGIWNSSAIWAGQWQSLFAAGVSGDVMGKIGVRQLYQDIPREKYLTLIVLLPLDQIKSLIKK	70	37.8864	-122.298
query39133	Ga0308166_10161483		3300031418	Phyllosphere microbial communities from UC Gill Tract Community Farm, Albany, California, United States - DLSLCC.R2	44	169	51	173	52.8	2e-07	37/126 29%	185	>Ga0308166_10161483 MEIIQGNNNVLSELIALGDYVRQLISSGKEANDIEHILATKDGYNNATVLSVIEMANITFKAKADNVPNVGDANSHIDRLVDKQGHDIGTMKGQGWKIASLPDDSVVSWYHETAETPLGRIETAGIWNSSAIWAGQWQSLFAAGVSGDVMGKIGVRQLYQDIPREKYLTLIVLLPLDQIKSLIKK	71	37.8864	-122.298
query40071	JGI24735J21928_103064031		3300002067	Corn rhizosphere microbial communities from Kellogg Biological Station, Michigan, USA - C1	59	156	11	108	57.4	1e-09	29/98 30%	124	>JGI24735J21928_103064031 VHWIGPADPWPVADVGSAAIFFDDIFDADGNKVGRTVGYTECVEKRESDGHIIVNYHEAVELPDGTLKATGTVDQNVIFTNGWVHLDMVGTSGKYLGAQGTRSYRALPPLHERKAEIRMSFGL*	72	42.3948	-85.3738
query40071	Ga0207647_100297083		3300025904	Corn rhizosphere microbial communities from Kellogg Biological Station, Michigan, USA - C2 (SPAdes)	69	156	51	137	57	7e-09	28/88 32%	152	>Ga0207647_100297083 MSPAKDLPEFADDIPSDTPGWTEQTVPGAVHWIGPADPWPVADVGSAAIFFDDIFDADGNKVGRTVGYTECVEKRESDGHIIVNYHEAVELPDGTLKATGTVDQNVIFTNGWVHLDMVGTSGKYLGAQGTRSYRALPPLHERKAEIRMSFGL	73	42.3948	-85.3738
query40368	Ga0068853_1000469262		3300005539	Corn rhizosphere microbial communities from Kellogg Biological Station, Michigan, USA - KBS Corn C3-2	69	156	51	137	57	2e-08	28/88 32%	153	>Ga0068853_1000469262 MSPAKDLPEFADDIPSDTPGWTEQTVPGAVHWIGPADPWPVADVGSAAIFFDDIFDADGNKVGRTVGYTECVEKRESDGHIIVNYHEAVELPDGTLKATGTVDQNVIFTNGWVHLDMVGTSGKYLGAQGTRSYRALPPLHERKAEIRMSFGL*	74	42.3948	-85.3738
query40368	Ga0068855_1000076226		3300005563	Corn rhizosphere microbial communities from Kellogg Biological Station, Michigan, USA - KBS Corn C5-2	69	156	51	137	57	3e-08	28/88 32%	153	>Ga0068855_1000076226 MSPAKDLPEFADDIPSDTPGWTEQTVPGAVHWIGPADPWPVADVGSAAIFFDDIFDADGNKVGRTVGYTECVEKRESDGHIIVNYHEAVELPDGTLKATGTVDQNVIFTNGWVHLDMVGTSGKYLGAQGTRSYRALPPLHERKAEIRMSFGL*	75	42.3948	-85.3738
query40368	Ga0068854_1000012247		3300005578	Corn rhizosphere microbial communities from Kellogg Biological Station, Michigan, USA - KBS Corn C4-2	69	156	51	137	57	2e-08	28/88 32%	153	>Ga0068854_1000012247 MSPAKDLPEFADDIPSDTPGWTEQTVPGAVHWIGPADPWPVADVGSAAIFFDDIFDADGNKVGRTVGYTECVEKRESDGHIIVNYHEAVELPDGTLKATGTVDQNVIFTNGWVHLDMVGTSGKYLGAQGTRSYRALPPLHERKAEIRMSFGL*	76	42.3948	-85.3738
query40368	Ga0068856_1000889631		3300005614	Corn rhizosphere microbial communities from Kellogg Biological Station, Michigan, USA - KBS Corn C6-2	69	156	51	137	57	3e-08	28/88 32%	153	>Ga0068856_1000889631 MSPAKDLPEFADDIPSDTPGWTEQTVPGAVHWIGPADPWPVADVGSAAIFFDDIFDADGNKVGRTVGYTECVEKRESDGHIIVNYHEAVELPDGTLKATGTVDQNVIFTNGWVHLDMVGTSGKYLGAQGTRSYRALPPLHERKAEIRMSFGL*	77	42.3948	-85.3738
query40368	Ga0068852_10000372911		3300005616	Corn rhizosphere microbial communities from Kellogg Biological Station, Michigan, USA - KBS Corn C2-2	69	156	51	137	57	3e-08	28/88 32%	153	>Ga0068852_10000372911 MSPAKDLPEFADDIPSDTPGWTEQTVPGAVHWIGPADPWPVADVGSAAIFFDDIFDADGNKVGRTVGYTECVEKRESDGHIIVNYHEAVELPDGTLKATGTVDQNVIFTNGWVHLDMVGTSGKYLGAQGTRSYRALPPLHERKAEIRMSFGL*	78	42.3948	-85.3738
query40368	Ga0207667_100747172		3300025949	Corn rhizosphere microbial communities from Kellogg Biological Station, Michigan, USA - KBS Corn C5-2 (SPAdes)	69	156	51	137	57	2e-08	28/88 32%	152	>Ga0207667_100747172 MSPAKDLPEFADDIPSDTPGWTEQTVPGAVHWIGPADPWPVADVGSAAIFFDDIFDADGNKVGRTVGYTECVEKRESDGHIIVNYHEAVELPDGTLKATGTVDQNVIFTNGWVHLDMVGTSGKYLGAQGTRSYRALPPLHERKAEIRMSFGL	79	42.3948	-85.3738
query40368	Ga0207640_100179032		3300025981	Corn rhizosphere microbial communities from Kellogg Biological Station, Michigan, USA - KBS Corn C4-2 (SPAdes)	69	156	51	137	57	2e-08	28/88 32%	152	>Ga0207640_100179032 MSPAKDLPEFADDIPSDTPGWTEQTVPGAVHWIGPADPWPVADVGSAAIFFDDIFDADGNKVGRTVGYTECVEKRESDGHIIVNYHEAVELPDGTLKATGTVDQNVIFTNGWVHLDMVGTSGKYLGAQGTRSYRALPPLHERKAEIRMSFGL	80	42.3948	-85.3738
query40368	Ga0207639_101101534		3300026041	Corn rhizosphere microbial communities from Kellogg Biological Station, Michigan, USA - KBS Corn C3-2 (SPAdes)	69	156	51	137	57	2e-08	28/88 32%	152	>Ga0207639_101101534 MSPAKDLPEFADDIPSDTPGWTEQTVPGAVHWIGPADPWPVADVGSAAIFFDDIFDADGNKVGRTVGYTECVEKRESDGHIIVNYHEAVELPDGTLKATGTVDQNVIFTNGWVHLDMVGTSGKYLGAQGTRSYRALPPLHERKAEIRMSFGL	81	42.3948	-85.3738
query40368	Ga0207702_100672781		3300026078	Corn rhizosphere microbial communities from Kellogg Biological Station, Michigan, USA - KBS Corn C6-2 (SPAdes)	69	156	51	137	57	2e-08	28/88 32%	152	>Ga0207702_100672781 MSPAKDLPEFADDIPSDTPGWTEQTVPGAVHWIGPADPWPVADVGSAAIFFDDIFDADGNKVGRTVGYTECVEKRESDGHIIVNYHEAVELPDGTLKATGTVDQNVIFTNGWVHLDMVGTSGKYLGAQGTRSYRALPPLHERKAEIRMSFGL	82	42.3948	-85.3738
query40368	Ga0207698_100056722		3300026142	Corn rhizosphere microbial communities from Kellogg Biological Station, Michigan, USA - KBS Corn C2-2 (SPAdes)	69	156	51	137	57	2e-08	28/88 32%	152	>Ga0207698_100056722 MSPAKDLPEFADDIPSDTPGWTEQTVPGAVHWIGPADPWPVADVGSAAIFFDDIFDADGNKVGRTVGYTECVEKRESDGHIIVNYHEAVELPDGTLKATGTVDQNVIFTNGWVHLDMVGTSGKYLGAQGTRSYRALPPLHERKAEIRMSFGL	83	42.3948	-85.3738
query40368	Ga0068865_1017799541		3300006881	Miscanthus rhizosphere microbial communities from Kellogg Biological Station, Michigan, USA - KBS Miscanthus M1-2	93	156	4	67	53.1	1e-07	22/64 34%	83	>Ga0068865_1017799541 CVEKRESDGHIIVNYHEAVELPDGTLKATGTVDQNVIFTNGWVHLDMVGTSGKYLGATGTRSYRALPPLHERKAEIRMTFGL*	84	42.3948	-85.3738
query40368	JGI24740J21852_106529841		3300001979	Corn rhizosphere microbial communities from Kellogg Biological Station, Michigan, USA - C6	69	139	26	95	46.2	7e-06	22/71 31%	96	>JGI24740J21852_106529841 VPGAVHWIGPADPWPVADVGSAAIFFDDIFDADGNKVGRTVGYTECVEKRESDGHIIVNYHEAVELPDGTLKATGTVDQNVIFTNGWVHLDMVGTS	85	42.3948	-85.3738
query41862	Ga0068863_1010603281		3300005841	Switchgrass rhizosphere microbial communities from Kellogg Biological Station, Michigan, USA - KBS Switchgrass S6-2	73	169	78	172	52.4	2e-06	30/98 31%	176	>Ga0068863_1010603281 LSRPPFARVYTPLRSWALANLAVPPLAPPKETSTVGKPTNSLLLFDLAEKVLAYESNNDDPNGENPTLNDAAQVAYELVGPDGRVVGHTEGYGQMLHQRPDGAFVAYFSEKITLADGNVIRTGGLVDDSRLTNGEQATIQAVGIAGPFRGAVGFRQFRPIVPHKEYLSNIVLYRR*	86	42.3948	-85.3738
query41862	Ga0163163_100195893		3300014325	Switchgrass rhizosphere microbial communities from Kellogg Biological Station, Michigan, USA - S6-5 metaG	73	169	82	176	52.4	2e-06	30/98 31%	180	>Ga0163163_100195893 MPALLSRPPFARVYTPLRSWALANLAVPPLAPPKETSTVGKPTNSLLLFDLAEKVLAYESNNDDPNGENPTLNDAAQVAYELVGPDGRVVGHTEGYGQMLHQRPDGAFVAYFSEKITLADGNVIRTGGLVDDSRLTNGEQATIQAVGIAGPFRGAVGFRQFRPIVPHKEYLSNIVLYRR*	87	42.3948	-85.3738
query42569	Ga0070678_1006341352		3300005456	Miscanthus rhizosphere microbial communities from Kellogg Biological Station, Michigan, USA - KBS M7-3 metaG	69	156	51	137	57	3e-08	28/88 32%	153	>Ga0070678_1006341352 MSPAKDLPEYADDIPSDTPGWTEQTVPGAVHWIGPADPWPVADVGSAAIFFDDIFDADGNKVGRTVGYTECVEKRESDGHIIVNYHEAVELPDGTLKATGTVDQNVIFTNGWVHLDMVGTSGKYLGAQGTRSYRALPPLHERKAEIRMSFGL*	88	42.3948	-85.3738
query42569	Ga0207683_108336441		3300026121	Miscanthus rhizosphere microbial communities from Kellogg Biological Station, Michigan, USA - KBS M7-3 metaG (SPAdes)	69	156	51	137	57	2e-08	28/88 32%	152	>Ga0207683_108336441 MSPAKDLPEYADDIPSDTPGWTEQTVPGAVHWIGPADPWPVADVGSAAIFFDDIFDADGNKVGRTVGYTECVEKRESDGHIIVNYHEAVELPDGTLKATGTVDQNVIFTNGWVHLDMVGTSGKYLGAQGTRSYRALPPLHERKAEIRMSFGL	89	42.3948	-85.3738
query42893	Ga0007429J51699_12051951		3300003579	Grassland soil microbial communities from Hopland, California, USA - Sample H4_Rhizo_45 (Metagenome Metatranscriptome, Counting Only)	86	156	4	74	57	1e-10	26/71 37%	78	>Ga0007429J51699_12051951 HTVGYTECVEKRSSDGHNIVIYHEAVELPDGTLKATGTVDQSAIFEGKWIHLEMVGTSGKYLGAKGTRSYRAIPPLHE	90	38.973	-123.117
query43936	Ga0070662_1091475131		3300005457	Corn rhizosphere microbial communities from Kellogg Biological Station, Michigan, USA - KBS C5-3 metaG	74	143	1	70	66.2	1e-12	33/70 47%	72	>Ga0070662_1091475131 IDADGQKIGTLSGKVEVLYQRPSDDHVICWYREEIRLPDGTALFDGAMDFTAAIHGELMRGLIVGTGGRYQG	91	42.3948	-85.3738
query43936	Ga0070658_109157372		3300005327	Corn rhizosphere microbial communities from Kellogg Biological Station, Michigan, USA - KBS C1-3 metaG	59	156	18	115	57.4	1e-08	29/98 30%	131	>Ga0070658_109157372 EQTVPGAVHWIGPADPWPVADVGSAAIFFDDIFDADGNKVGRTVGYTECVEKRESDGHIIVNYHEAVELPDGTLKATGTVDQNVIFTNGWVHLDMVGTSGKYLGAQGTRSYRALPPLHERKAEIRMSFGL*	92	42.3948	-85.3738
query43936	Ga0070663_1000092804		3300005455	Corn rhizosphere microbial communities from Kellogg Biological Station, Michigan, USA - KBS C6-3 metaG	69	156	51	137	57	2e-08	28/88 32%	153	>Ga0070663_1000092804 MSPAKDLPEFADDIPSDTPGWTEQTVPGAVHWIGPADPWPVADVGSAAIFFDDIFDADGNKVGRTVGYTECVEKRESDGHIIVNYHEAVELPDGTLKATGTVDQNVIFTNGWVHLDMVGTSGKYLGAQGTRSYRALPPLHERKAEIRMSFGL	93	42.3948	-85.3738
query43936	Ga0207678_100179503		3300026067	Corn rhizosphere microbial communities from Kellogg Biological Station, Michigan, USA - KBS C6-3 metaG (SPAdes)	69	156	51	137	57	2e-08	28/88 32%	152	>Ga0207678_100179503 MSPAKDLPEFADDIPSDTPGWTEQTVPGAVHWIGPADPWPVADVGSAAIFFDDIFDADGNKVGRTVGYTECVEKRESDGHIIVNYHEAVELPDGTLKATGTVDQNVIFTNGWVHLDMVGTSGKYLGAQGTRSYRALPPLHERKAEIRMSFG	94	42.3948	-85.3738
query43936	Ga0207705_107483431		3300025909	Corn rhizosphere microbial communities from Kellogg Biological Station, Michigan, USA - KBS C1-3 metaG (SPAdes)	69	156	31	117	56.6	1e-08	28/88 32%	132	>Ga0207705_107483431 WTEQTVPGAVHWIGPADPWPVADVGSAAIFFDDIFDADGNKVGRTVGYTECVEKRESDGHIIVNYHEAVELPDGTLKATGTVDQNVIFTNGWVHLDMVGTSGKYLGAQGTRSYRALPPLHERKAEIRMSFGL	95	42.3948	-85.3738
query43936	Ga0207706_133798131		3300025933	Corn rhizosphere microbial communities from Kellogg Biological Station, Michigan, USA - KBS C5-3 metaG (SPAdes)	97	155	1	59	54.7	2e-08	26/59 44%	75	>Ga0207706_133798131 DDHVICWYREEIRLPDGTALFDGAMDFTAAIHGELMRGLIVGTGGRYQGMIGIREVRSVNAKLLTDVRHIFFPNL	96	42.3948	-85.3738
query45071	Ga0070665_1000129354		3300005548	Switchgrass rhizosphere microbial communities from Kellogg Biological Station, Michigan, USA - KBS S1-3 metaG	69	156	51	137	57	3e-08	28/88 32%	153	>Ga0070665_1000129354 MSPAKDLPEFADDIPSDTPGWTEQTVPGAVHWIGPADPWPVADVGSAAIFFDDIFDADGNKVGRTVGYTECVEKRESDGHIIVNYHEAVELPDGTLKATGTVDQNVIFTNGWVHLDMVGTSGKYLGAQGTRSYRALPPLHERKAEIRMSFGL*	97	42.3948	-85.3738
query45071	Ga0268266_100569262		3300028379	Switchgrass rhizosphere microbial communities from Kellogg Biological Station, Michigan, USA - KBS S1-3 metaG (SPAdes)	69	156	51	137	57	2e-08	28/88 32%	152	>Ga0268266_100569262 MSPAKDLPEFADDIPSDTPGWTEQTVPGAVHWIGPADPWPVADVGSAAIFFDDIFDADGNKVGRTVGYTECVEKRESDGHIIVNYHEAVELPDGTLKATGTVDQNVIFTNGWVHLDMVGTSGKYLGAQGTRSYRALPPLHERKAEIRMSFGL	98	42.3948	-85.3738
query45071	Ga0070666_126467691		3300005335	Switchgrass rhizosphere microbial communities from Kellogg Biological Station, Michigan, USA - KBS S2-3 metaG	78	156	3	81	55.8	2e-08	26/79 33%	97	>Ga0070666_126467691 ADGNKIGRTVGYTECVEKRESDGHIIVNYHEAVELPDGTLKATGTVDQNVIFTNGWVHLDMVGTSGKYLGAQGTRSYRALPPLHERKAEIRMSFGL*	99	42.3948	-85.3738
query47799	Ga0265334_100034793		3300028573	Rhizosphere microbial communities from Carex aquatilis grown in University of Washington, Seatle, WA, United States - 4-20-23 metaG	28	169	26	164	66.6	1e-12	46/144 32%	166	>Ga0265334_100034793 MRRTNLKLGSAAVLAVATSVAGMMPADASPAPRQHRCATYDNLTEKVIDAGFTDVPPAGYTVGDLGKWHNQLISQSGEVLADAVGGSRVDFADGTTLLVYQWNTDTFKDGAVKEAGLTDGNALLTGEKISIPAVGISGRYRGMTGFRTFQATAVDGIYNSQLMLCS	100	47.6516	-122.305
query47799	Ga0265334_100115412		3300028573	Rhizosphere microbial communities from Carex aquatilis grown in University of Washington, Seatle, WA, United States - 4-20-23 metaG	32	158	44	166	57.8	3e-09	39/127 31%	186	>Ga0265334_100115412 MMIIRHSTALLRPVALGLAVVASAALSLFASDAPVAATERAAHPATRCKDFTLTERFIRYDTNMPSDLHVPAGFQGDWFDELLDASGTRVGTAVGSMDIMYRAANGDDMEYQFEMFHFPEGTFQVASEIDRADVISGAWVSQPITGTSGVYRGWHGIWRFQLVLESGSGPDSNPSFVDSFHLCGPR	101	47.6516	-122.305
query47799	Ga0265340_100130811		3300031247	Rhizosphere microbial communities from Carex aquatilis grown in University of Washington, Seatle, WA, United States - 4-CB2-25 metaG	56	156	37	138	54.7	5e-08	32/102 31%	160	>Ga0265340_100130811 LATSSAASVQNVVRSPSCLTVDGITEQTVKYSSIGSSNPPMQQVGDTAIYYDVIYDSTGAVIGDAVGIVTIVQRRASDGHLLTDYKEAVHLPQGTLSDVAVRQDRNGMIAGDWLHFTAVGTSGAFAGKHGYRRWRLLPPLSNPPVPSEKAQVEIGLCGRG	102	47.6516	-122.305
query49825	Ga0224712_103181982		3300022467	Corn rhizosphere microbial communities from Kellogg Biological Station, Michigan, USA - Diel MetaT C5pm-2 (Metagenome Metatranscriptome) (v2)	69	156	4	90	57.4	1e-09	28/88 32%	105	>Ga0224712_103181982 AIFFDDIFDADGNKVGRTVGYTECVEKRESDGHIIVNYHEAVELPDGTLKATGTVDQNVIFTNGWVHLDMVGTSGKYLGAQGTRSYRALPPLHERKAEIRMSFGL	103	42.3948	-85.3738
query49825	Ga0157372_103395342		3300013307	Corn rhizosphere microbial communities from Kellogg Biological Station, Michigan, USA - C5-5 metaG	69	156	51	137	57	2e-08	28/88 32%	153	>Ga0157372_103395342 MSPAKDLPEFADDIPSDTPGWTEQTVPGAVHWIGPADPWPVADVGSAAIFFDDIFDADGNKVGRTVGYTECVEKRESDGHIIVNYHEAVELPDGTLKATGTVDQNVIFTNGWVHLDMVGTSGKYLGAQGTRSYRALPPLHERKAEIRMSFGL*	104	42.3948	-85.3738
query49825	Ga0197907_111758902		3300020069	Corn rhizosphere microbial communities from Kellogg Biological Station, Michigan, USA - Diel MetaT C5am-2 (Metagenome Metatranscriptome) (v2)	69	156	51	137	57	3e-09	28/88 32%	152	>Ga0197907_111758902 MSPAKDLPEFADDIPSDTPGWTEQTVPGAVHWIGPADPWPVADVGSAAIFFDDIFDADGNKVGRTVGYTECVEKRESDGHIIVNYHEAVELPDGTLKATGTVDQNVIFTNGWVHLDMVGTSGKYLGAQGTRSYRALPPLHERKAEIRMSFGL	105	42.3948	-85.3738
query49825	Ga0206356_114677452		3300020070	Corn rhizosphere microbial communities from Kellogg Biological Station, Michigan, USA - Diel MetaT C5am-1 (Metagenome Metatranscriptome) (v2)	63	153	68	158	56.6	1e-08	34/91 37%	177	>Ga0206356_114677452 MGQGKRMRRRLLIAGVAISGAAVGVIPASAAAGKTADAGHRCVHLTVIEPTIRIYTSVPVDPAVGPTPGVQVAYFDPLQDSAGNQIGQSVGQVDMLYTRAADGHLIEDIAENLQLADGTLMSAAVYDRVQVLSGNWVSAPIRGVSGAYAGMSGTWSFRLLSHVAPFPVQEEISMCAN	106	42.3948	-85.3738
query49825	Ga0206352_105118481		3300020078	Corn rhizosphere microbial communities from Kellogg Biological Station, Michigan, USA - Diel MetaT C5am-5 (Metagenome Metatranscriptome) (v2)	63	153	61	151	56.6	6e-09	34/91 37%	174	>Ga0206352_105118481 RRRLLIAGVAISGAAVGVIPASAAAGKTADAGHRCVHLTVIEPTIRIYTSVPVDPAVGPTPGVQVAYFDPLQDSAGNQIGQSVGQVDMLYTRAADGHLIEDIAENLQLADGTLMSAAVYDRVQVLSGNWVSAPIRGVSGAYSGMSGTWSFRLLSHVAPFPVQEEISMCANRDRS	107	42.3948	-85.3738
query49825	Ga0206354_115259901		3300020081	Corn rhizosphere microbial communities from Kellogg Biological Station, Michigan, USA - Diel MetaT C5am-3 (Metagenome Metatranscriptome) (v2)	63	153	68	158	56.2	1e-08	34/91 37%	181	>Ga0206354_115259901 MGQGKRMRRRLLIAGVAISGAAVGVIPASAAAGKTADAGHRCVHLTVIEPTIRIYTSVPVDPAVGPTPGVQVAYFDPLQDSAGNQIGQSVGQVDMLYTRAADGHLIEDIAENLQLADGTLMSAAVYDRVQVLSGNWVSAPIRGVSGAYSGMSGTWSFRLLSHVAPFPVQEEISMCANRDRI	108	42.3948	-85.3738
query49825	Ga0224712_100754841		3300022467	Corn rhizosphere microbial communities from Kellogg Biological Station, Michigan, USA - Diel MetaT C5pm-2 (Metagenome Metatranscriptome) (v2)	63	153	68	158	56.2	1e-08	34/91 37%	181	>Ga0224712_100754841 MGQGKRMRRRLLIAGVAISGAAVGVIPASAAAGKTADAGHRCVHLTVIEPTIRIYTSVPVDPAVGPTPGVQVAYFDPLQDSAGNQIGQSVGQVDMLYTRAADGHLIEDIAENLQLADGTLMSAAVYDRVQVLSGNWVSAPIRGVSGAYSGMSGTWSFRLLSHVAPFPVQEEISMCANRDRS	109	42.3948	-85.3738
query49825	Ga0157370_139504321		3300013104	Corn rhizosphere microbial communities from Kellogg Biological Station, Michigan, USA - C3-5 metaG	75	153	2	80	54.7	4e-08	31/79 39%	104	>Ga0157370_139504321 QDSAGNQIGQSVGQVDMLYTRAADGHLIEDIAENLQLADGTLMSAAVYDRVQVLSGNWVSAPIRGVSGAYSGMSGTWSFRLLSHVAPFPVQEEISMCANRDRI*	110	42.3948	-85.3738
query49825	Ga0206351_107553331		3300020077	Corn rhizosphere microbial communities from Kellogg Biological Station, Michigan, USA - Diel MetaT C5pm-1 (Metagenome Metatranscriptome) (v2)	69	143	51	124	51.6	1e-07	24/75 32%	128	>Ga0206351_107553331 MSPAKDLPEFADDIPSDTPGWTEQTVPGAVHWIGPADPWPVADVGSAAIFFDDIFDADGNKVGRTVGYTECVEKRESDGHIIVNYHEAVELPDGTLKATGTVDQNVIFTNGWVHLDMVGTSGKYLGAQ	111	42.3948	-85.3738
query49825	Ga0154015_14073131		3300020610	Corn rhizosphere microbial communities from Kellogg Biological Station, Michigan, USA - Diel MetaT C5pm-1 (Metagenome Metatranscriptome)	69	141	51	122	47.8	2e-06	23/73 32%	122	>Ga0154015_14073131 MSPAKDLPEFADDIPSDTPGWTEQTVPGAVHWIGPADPWPVADVGSAAIFFDDIFDADGNKVGRTVGYTECVEKRESDGHIIVNYHEAVELPDGTLKATGTVDQNVIFTNGWVHLDMVGTSG	112	42.3948	-85.3738
query49825	Ga0154012_1675101		3300013059	Corn rhizosphere microbial communities from Kellogg Biological Station, Michigan, USA - Diel MetaT C5am-3 (Metagenome Metatranscriptome)	72	154	3	90	45.1	9e-07	27/88 31%	104	>Ga0154012_1675101 FDKLYDAAGTQIGTSVVASDNVFQRASDGHVFEHIAETMNLADGTLAGTGTFDRTTVAAQGWLHGRITGLSGRYAGLSGEWTWRLNAMQPPYPAHEIGVLCGRG	113	42.3948	-85.3738
query52338	Ga0157376_118469512		3300014969	Miscanthus rhizosphere microbial communities from Kellogg Biological Station, Michigan, USA - M4-5 metaG	59	156	7	104	57.8	7e-09	29/98 30%	120	>Ga0157376_118469512 GPADPWPVADVGSAAIFFDDIFDADGNKVGRTVGYTECVEKRESDGHIIVNYHEAVELPDGTLKATGTVDQNVIFTNGWVHLDMVGTSGKYLGAQGTRSYRALPPLHERKAEIRMSFGL*	114	42.3948	-85.3738
query52338	Ga0105238_100362125		3300009551	Corn rhizosphere microbial communities from Kellogg Biological Station, Michigan, USA - KBS C3-4 metaG	48	155	53	163	57.4	2e-08	36/111 32%	173	>Ga0105238_100362125 MTVSHRRRVAIPTGVAAVAAAAIAIALAAAPAASADAVQPADCITLADLGSVQTSATFTDAAPAGYSSGDQLVFTDDVLDASGAQIGTSSGRVDILVERPTDQHLIALDTETFTLTDGTIMVAGFPDISSALAGNPWSLQAVGTAGRYAGLTGTLQIRNTSPTSGTSTFTLC*	115	42.3948	-85.3738
query52338	Ga0207694_100615792		3300025924	Corn rhizosphere microbial communities from Kellogg Biological Station, Michigan, USA - KBS C3-4 metaG (SPAdes)	48	155	53	163	57.4	2e-08	36/111 32%	172	>Ga0207694_100615792 MTVSHRRRVAIPTGVAAVAAAAIAIALAAAPAASADAVQPADCITLADLGSVQTSATFTDAAPAGYSSGDQLVFTDDVLDASGAQIGTSSGRVDILVERPTDQHLIALDTETFTLTDGTIMVAGFPDISSALAGNPWSLQAVGTAGRYAGLTGTLQIRNTSPTSGTSTFTLC	116	42.3948	-85.3738
query52338	Ga0105240_100133984		3300009093	Corn rhizosphere microbial communities from Kellogg Biological Station, Michigan, USA - KBS C5-4 metaG	69	156	51	137	57	2e-08	28/88 32%	153	>Ga0105240_100133984 MSPAKDLPEFADDIPSDTPGWTEQTVPGAVHWIGPADPWPVADVGSAAIFFDDIFDADGNKVGRTVGYTECVEKRESDGHIIVNYHEAVELPDGTLKATGTVDQNVIFTNGWVHLDMVGTSGKYLGAQGTRSYRALPPLHERKAEIRMSFGL*	117	42.3948	-85.3738
query52338	Ga0105241_100015628		3300009174	Corn rhizosphere microbial communities from Kellogg Biological Station, Michigan, USA - KBS C6-4 metaG	69	156	51	137	57	1e-08	28/88 32%	153	>Ga0105241_100015628 MSPAKDLPEFADDIPSDTPGWTEQTVPGAVHWIGPADPWPVADVGSAAIFFDDIFDADGNKVGRTVGYTECVEKRESDGHIIVNYHEAVELPDGTLKATGTVDQNVIFTNGWVHLDMVGTSGKYLGAQGTRSYRALPPLHERKAEIRMSFGL*	118	42.3948	-85.3738
query52338	Ga0105237_100531242		3300009545	Corn rhizosphere microbial communities from Kellogg Biological Station, Michigan, USA - KBS C2-4 metaG	69	156	51	137	57	2e-08	28/88 32%	153	>Ga0105237_100531242 MSPAKDLPEFADDIPSDTPGWTEQTVPGAVHWIGPADPWPVADVGSAAIFFDDIFDADGNKVGRTVGYTECVEKRESDGHIIVNYHEAVELPDGTLKATGTVDQNVIFTNGWVHLDMVGTSGKYLGAQGTRSYRALPPLHERKAEIRMSFGL*	119	42.3948	-85.3738
query52338	Ga0105238_100072895		3300009551	Corn rhizosphere microbial communities from Kellogg Biological Station, Michigan, USA - KBS C3-4 metaG	69	156	51	137	57	2e-08	28/88 32%	153	>Ga0105238_100072895 MSPAKDLPEFADDIPSDTPGWTEQTVPGAVHWIGPADPWPVADVGSAAIFFDDIFDADGNKVGRTVGYTECVEKRESDGHIIVNYHEAVELPDGTLKATGTVDQNVIFTNGWVHLDMVGTSGKYLGAQGTRSYRALPPLHERKAEIRMSFGL*	120	42.3948	-85.3738
query52338	Ga0105239_100077551		3300010375	Corn rhizosphere microbial communities from Kellogg Biological Station, Michigan, USA - KBS C4-4 metaG	69	156	41	127	57	2e-08	28/88 32%	143	>Ga0105239_100077551 ADDIPSDTPGWTEQTVPGAVHWIGPADPWPVADVGSAAIFFDDIFDADGNKVGRTVGYTECVEKRESDGHIIVNYHEAVELPDGTLKATGTVDQNVIFTNGWVHLDMVGTSGKYLGAQGTRSYRALPPLHERKAEIRMSFGL*	121	42.3948	-85.3738
query52338	Ga0105239_153198541		3300010375	Corn rhizosphere microbial communities from Kellogg Biological Station, Michigan, USA - KBS C4-4 metaG	60	150	3	94	57	1e-08	35/92 38%	114	>Ga0105239_153198541 VGVANVGDIGHFNNDFRKDDGTLVAETHGTVRILYTRSSDGHLFGRYQETIKFADGGVVTTLGVADISAMLEGGKSYIALTGVGGRYRGYFGIREWDFLTRNDTLATFTLCHV*	122	42.3948	-85.3738
query52338	Ga0157374_100886234		3300013296	Miscanthus rhizosphere microbial communities from Kellogg Biological Station, Michigan, USA - M2-5 metaG	69	156	51	137	57	2e-08	28/88 32%	153	>Ga0157374_100886234 MSPAKDLPEFADDIPSDTPGWTEQTVPGAVHWIGPADPWPVADVGSAAIFFDDIFDADGNKVGRTVGYTECVEKRESDGHIIVNYHEAVELPDGTLKATGTVDQNVIFTNGWVHLDMVGTSGKYLGAQGTRSYRALPPLHERKAEIRMSFGL*	123	42.3948	-85.3738
query52338	Ga0157378_133093261		3300013297	Miscanthus rhizosphere microbial communities from Kellogg Biological Station, Michigan, USA - M6-5 metaG	69	156	51	137	57	2e-08	28/88 32%	150	>Ga0157378_133093261 MSPAKDLPEYADDIPSDTPGWTEQTVPGAVHWIGPADPWPVADVGSAAIFFDDIFDADGNKVGRTVGYTECVEKRESDGHIIVNYHEAVELPDGTLKATGTVDQNVIFTNGWVHLDMVGTSGKYLGAQGTRSYRALPPLHERKAEIRMSF	124	42.3948	-85.3738
query52338	Ga0207654_100043833		3300025911	Corn rhizosphere microbial communities from Kellogg Biological Station, Michigan, USA - KBS C6-4 metaG (SPAdes)	69	156	51	137	57	1e-08	28/88 32%	152	>Ga0207654_100043833 MSPAKDLPEFADDIPSDTPGWTEQTVPGAVHWIGPADPWPVADVGSAAIFFDDIFDADGNKVGRTVGYTECVEKRESDGHIIVNYHEAVELPDGTLKATGTVDQNVIFTNGWVHLDMVGTSGKYLGAQGTRSYRALPPLHERKAEIRMSFGL	125	42.3948	-85.3738
query52338	Ga0207695_1000269616		3300025913	Corn rhizosphere microbial communities from Kellogg Biological Station, Michigan, USA - KBS C5-4 metaG (SPAdes)	69	156	51	137	57	1e-08	28/88 32%	152	>Ga0207695_1000269616 MSPAKDLPEFADDIPSDTPGWTEQTVPGAVHWIGPADPWPVADVGSAAIFFDDIFDADGNKVGRTVGYTECVEKRESDGHIIVNYHEAVELPDGTLKATGTVDQNVIFTNGWVHLDMVGTSGKYLGAQGTRSYRALPPLHERKAEIRMSFGL	126	42.3948	-85.3738
query52338	Ga0207671_100008515		3300025914	Corn rhizosphere microbial communities from Kellogg Biological Station, Michigan, USA - KBS C2-4 metaG (SPAdes)	69	156	51	137	57	1e-08	28/88 32%	152	>Ga0207671_100008515 MSPAKDLPEFADDIPSDTPGWTEQTVPGAVHWIGPADPWPVADVGSAAIFFDDIFDADGNKVGRTVGYTECVEKRESDGHIIVNYHEAVELPDGTLKATGTVDQNVIFTNGWVHLDMVGTSGKYLGAQGTRSYRALPPLHERKAEIRMSFGL	127	42.3948	-85.3738
query52338	Ga0207694_100014773		3300025924	Corn rhizosphere microbial communities from Kellogg Biological Station, Michigan, USA - KBS C3-4 metaG (SPAdes)	69	156	51	137	57	1e-08	28/88 32%	152	>Ga0207694_100014773 MSPAKDLPEFADDIPSDTPGWTEQTVPGAVHWIGPADPWPVADVGSAAIFFDDIFDADGNKVGRTVGYTECVEKRESDGHIIVNYHEAVELPDGTLKATGTVDQNVIFTNGWVHLDMVGTSGKYLGAQGTRSYRALPPLHERKAEIRMSFGL	128	42.3948	-85.3738
query52338	Ga0105244_100984232		3300009036	Miscanthus rhizosphere microbial communities from Kellogg Biological Station, Michigan, USA - KBS M4-4 metaG	52	169	57	173	52.4	3e-07	37/120 31%	185	>Ga0105244_100984232 MEIIQGNNNVLSELIALANWVRAEIEQGSSVTAVEHSLAVNKGYANATVISVVEMANIHFNAKTNSGPTVGDANSHVDHFIDERGEPAGTMTGSGWKIAALADNSVVSYYHETAETPQGRIETSGIWNSSAIWASQWQSLLAVGVSGDVMGKVGVRQLYQEVPREKYRTLLVLVPLDQIKTLTQ*	129	42.3948	-85.3738
query52338	Ga0105247_100006122		3300009101	Switchgrass rhizosphere microbial communities from Kellogg Biological Station, Michigan, USA - KBS S2-4 metaG	73	169	82	176	52.4	8e-07	30/98 31%	180	>Ga0105247_100006122 MPALLSRPPFARVYTPLRSWALANLAVPPLAPPKETSTVGKPTNSLLLFDLAEKVLAYESNNDDPNGENPTLNDAAQVAYELVGPDGRVVGHTEGYGQMLHQRPDGAFVAYFSEKITLADGNVIRTGGLVDDSRLTNGEQATIQAVGIAGPFRGAVGFRQFRPIVPHKEYLSNIVLYRR*	130	42.3948	-85.3738
query52338	Ga0207655_10649932		3300025728	Miscanthus rhizosphere microbial communities from Kellogg Biological Station, Michigan, USA - KBS M4-4 metaG (SPAdes)	52	169	57	173	52.4	2e-07	37/120 31%	184	>Ga0207655_10649932 MEIIQGNNNVLSELIALANWVRAEIEQGSSVTAVEHSLAVNKGYANATVISVVEMANIHFNAKTNSGPTVGDANSHVDHFIDERGEPAGTMTGSGWKIAALADNSVVSYYHETAETPQGRIETSGIWNSSAIWASQWQSLLAVGVSGDVMGKVGVRQLYQEVPREKYRTLLVLVPLDQIKTLTQ	131	42.3948	-85.3738
query54612	Ga0307415_1016063241		3300032126	Maize rhizosphere microbial communities from greenhouse at UC Davis, California, United States - DK15-C-2	31	169	24	164	63.5	1e-10	50/147 34%	165	>Ga0307415_1016063241 DQNPGPLDVVGLALAAATAAGVFDPAKEPAEEAVRHCVVLDRLTERIEKAVVSDADQAKPGSTVEYIDAFYDEDGRKIGTLRGHAVVLTMTPHLWQFHTGRAEFEDGTFETSGVVDATAVVHGMTEVFRVVGTGGRYAGKAGYLTLAVKDPTERPPHYTTTIVMA	132	38.5	-121.7
query54612	Ga0207696_11493111		3300025711	Switchgrass rhizosphere microbial communities from Kellogg Biological Station, Michigan, USA - KBS S5-4 metaG (SPAdes)	32	150	38	159	60.1	3e-10	43/122 35%	178	>Ga0207696_11493111 VRLKSVPRPAFMAAAAVSLAACVLVPGSASASPDQAKPKAVPNTVCTTITANEHVLSRSQEDADPVGVANVGDIGHFNNDFRKDDGTLVAETHGTVRILYTRSSDGHLFGRYQETIKFADGGVVTTLGVADISAMLEGGKSYIALTGVGGRYRGYFGIREWDFLTRNDTLATFTLCHV	133	42.3948	-85.3738
query54612	Ga0105251_100853902		3300009011	Switchgrass rhizosphere microbial communities from Kellogg Biological Station, Michigan, USA - KBS S6-4 metaG	32	150	27	148	59.7	7e-10	43/122 35%	168	>Ga0105251_100853902 MAAAAVSLAACVLVPGSASASPDQAKPKAVPNTVCTTITANEHVLSRSQEDADPVGVANVGDIGHFNNDFRKDDGTLVAETHGTVRILYTRSSDGHLFGRYQETIKFADGGVVTTLGVADISAMLEGGKSYIALTGVGGRYRGYFGIREWDFLTRNDTLATFTLCHV*	134	42.3948	-85.3738
query54612	Ga0105250_102404501		3300009092	Switchgrass rhizosphere microbial communities from Kellogg Biological Station, Michigan, USA - KBS S5-4 metaG	32	150	27	148	59.7	6e-10	43/122 35%	168	>Ga0105250_102404501 MAAAAVSLAACVLVPGSASASPDQAKPKAVPNTVCTTITANEHVLSRSQEDADPVGVANVGDIGHFNNDFRKDDGTLVAETHGTVRILYTRSSDGHLFGRYQETIKFADGGVVTTLGVADISAMLEGGKSYIALTGVGGRYRGYFGIREWDFLTRNDTLATFTLCHV*	135	42.3948	-85.3738
query54612	Ga0105248_117379411		3300009177	Switchgrass rhizosphere microbial communities from Kellogg Biological Station, Michigan, USA - KBS S3-4 metaG	32	150	27	148	56.6	4e-08	42/122 34%	168	>Ga0105248_117379411 MAAAAVSLAACVLVPGSASASPDQAKPKAVPNTVCTTITANEHVLSRSQEDADPVGVANVGDIGHFNNDFRKDDETLVAETHGTVRILYTRSSDGHLFGRYQETIKFADGGVVTTLGVADISAMLEGGKSYIALTGVGGRYRGYFGIREWDFLTRNDTLATFTLCHV*	136	42.3948	-85.3738
query54612	Ga0105248_100257274		3300009177	Switchgrass rhizosphere microbial communities from Kellogg Biological Station, Michigan, USA - KBS S3-4 metaG	14	153	7	151	55.8	1e-07	41/146 28%	170	>Ga0105248_100257274 VNRPRRLAGLIALLLTLGTVSCGQKSVEEAGAPSPGCNLYDHLTEKIASLSLNELGGPYPSLGDSATYITYLYYADGKKMGTVYGKANVPAKLPNGDLLEYSEERIQLDGGTIDSQGLYNITKGFAGEWQYLPAIGSGGAFMDKLGRRSFHIIKVGESLDASIEVCPAG*	137	42.3948	-85.3738
query54612	Ga0157379_100704572		3300014968	Switchgrass rhizosphere microbial communities from Kellogg Biological Station, Michigan, USA - S2-5 metaG	14	153	7	151	55.8	8e-08	41/146 28%	170	>Ga0157379_100704572 VNRPRRLAGLIALLLTLGTVSCGQKSVEEAGAPSPGCNLYDHLTEKIASLSLNELGGPYPSLGDSATYITYLYYADGKKMGTVYGKANVPAKLPNGDLLEYSEERIQLDGGTIDSQGLYNITKGFAGEWQYLPAIGSGGAFMDKLGRRSFHIIKVGESLDASIEVCPAG*	138	42.3948	-85.3738
query54612	Ga0207711_100483694		3300025941	Switchgrass rhizosphere microbial communities from Kellogg Biological Station, Michigan, USA - KBS S3-4 metaG (SPAdes)	14	153	7	151	55.8	8e-08	41/146 28%	169	>Ga0207711_100483694 VNRPRRLAGLIALLLTLGTVSCGQKSVEEAGAPSPGCNLYDHLTEKIASLSLNELGGPYPSLGDSATYITYLYYADGKKMGTVYGKANVPAKLPNGDLLEYSEERIQLDGGTIDSQGLYNITKGFAGEWQYLPAIGSGGAFMDKLGRRSFHIIKVGESLDASIEVCPAG	139	42.3948	-85.3738
query54612	Ga0207713_11845142		3300025735	Switchgrass rhizosphere microbial communities from Kellogg Biological Station, Michigan, USA - KBS S6-4 metaG (SPAdes)	69	150	5	87	55.1	6e-09	32/83 39%	106	>Ga0207713_11845142 DIGHFNNDFRKDDGTLVAETHGTVRILYTRSSDGHLFGRYQETIKFADGGVVTTLGVADISAMLEGGKSYIALTGVGGRYRGYFGIREWDFLTRNDTLATFTLCHV	140	42.3948	-85.3738
query54612	Ga0105251_100191162		3300009011	Switchgrass rhizosphere microbial communities from Kellogg Biological Station, Michigan, USA - KBS S6-4 metaG	73	169	82	176	52.4	4e-07	30/98 31%	180	>Ga0105251_100191162 MPALLSRPPFARVYTPLRSWALANLAVPPLAPPKETSTVGKPTNSLLLFDLAEKVLAYESNNDDPNGENPTLNDAAQVAYELVGPDGRVVGHTEGYGQMLHQRPDGAFVAYFSEKITLADGNVIRTGGLVDDSRLTNGEQATIQAVGIAGPFRGAVGFRQFRPIVPHKEYLSNIVLYRR*	141	42.3948	-85.3738
query54612	Ga0105248_1000720011		3300009177	Switchgrass rhizosphere microbial communities from Kellogg Biological Station, Michigan, USA - KBS S3-4 metaG	73	169	82	176	52.4	2e-06	30/98 31%	180	>Ga0105248_1000720011 MPALLSRPPFARVYTPLRSWALANLAVPPLAPPKETSTVGKPTNSLLLFDLAEKVLAYESNNDDPNGENPTLNDAAQVAYELVGPDGRVVGHTEGYGQMLHQRPDGAFVAYFSEKITLADGNVIRTGGLVDDSRLTNGEQATIQAVGIAGPFRGAVGFRQFRPIVPHKEYLSNIVLYRR*	142	42.3948	-85.3738
query54612	Ga0207713_10172322		3300025735	Switchgrass rhizosphere microbial communities from Kellogg Biological Station, Michigan, USA - KBS S6-4 metaG (SPAdes)	73	169	82	176	52.4	2e-07	30/98 31%	179	>Ga0207713_10172322 MPALLSRPPFARVYTPLRSWALANLAVPPLAPPKETSTVGKPTNSLLLFDLAEKVLAYESNNDDPNGENPTLNDAAQVAYELVGPDGRVVGHTEGYGQMLHQRPDGAFVAYFSEKITLADGNVIRTGGLVDDSRLTNGEQATIQAVGIAGPFRGAVGFRQFRPIVPHKEYLSNIVLYRR	143	42.3948	-85.3738
query54612	Ga0207710_100001268		3300025900	Switchgrass rhizosphere microbial communities from Kellogg Biological Station, Michigan, USA - KBS S2-4 metaG (SPAdes)	73	169	82	176	52.4	5e-07	30/98 31%	179	>Ga0207710_100001268 MPALLSRPPFARVYTPLRSWALANLAVPPLAPPKETSTVGKPTNSLLLFDLAEKVLAYESNNDDPNGENPTLNDAAQVAYELVGPDGRVVGHTEGYGQMLHQRPDGAFVAYFSEKITLADGNVIRTGGLVDDSRLTNGEQATIQAVGIAGPFRGAVGFRQFRPIVPHKEYLSNIVLYRR	144	42.3948	-85.3738
query54612	Ga0207711_100086552		3300025941	Switchgrass rhizosphere microbial communities from Kellogg Biological Station, Michigan, USA - KBS S3-4 metaG (SPAdes)	73	169	82	176	52.4	1e-06	30/98 31%	179	>Ga0207711_100086552 MPALLSRPPFARVYTPLRSWALANLAVPPLAPPKETSTVGKPTNSLLLFDLAEKVLAYESNNDDPNGENPTLNDAAQVAYELVGPDGRVVGHTEGYGQMLHQRPDGAFVAYFSEKITLADGNVIRTGGLVDDSRLTNGEQATIQAVGIAGPFRGAVGFRQFRPIVPHKEYLSNIVLYRR	145	42.3948	-85.3738
query54612	Ga0207711_159623731		3300025941	Switchgrass rhizosphere microbial communities from Kellogg Biological Station, Michigan, USA - KBS S3-4 metaG (SPAdes)	85	150	1	67	52	4e-07	30/67 45%	86	>Ga0207711_159623731 HGTVRILYTRSSDGHLFGRYQETIKFADGGVVTTLGVADISAMLEGGKSYIALTGVGGRYRGYFGIREWDFLTRNDTLATFTLCHV	146	42.3948	-85.3738
query59109	Ga0075429_1080128831		3300006880	Populus root and rhizosphere microbial communities from Tennessee, USA - Rhizosphere MetaG P. deltoides SRZDD3	68	131	16	79	50.4	1e-06	25/64 39%	80	>Ga0075429_1080128831 VDDVDVDDPQIGQSGTFDDEIFDETGRLIGSSHGSFRIEYTRPGDKGLMTYYTEDITLEDGTIHAEGWADFNDVRTSEWV	147	35.8443	-83.9607
query65103	Ga0307516_100070459		3300031730	Populus trichocarpa ectomycorrhiza microbial communities from riparian zone in the Pacific Northwest, United States - 19_EM	34	152	48	167	73.2	1e-14	44/121 36%	183	>Ga0307516_100070459 MSLRTPRNRAFALACVGLATLGALTAGGALPAGATPHGVALHEPKVRVDQNGCLVLENLTETVVDMNYQDVPPAGPSVGDVGVFKDHLTDSRGRLIATEEGVGYDAEVRASDGHLLGWYSETITLKGGTLRTFGQVDINAMLSGSTASIHVVGVGGRYFAMTGIREWDVLSQQLATSKITLCP	148	47.5302	-121.825
query65103	Ga0307511_100234473		3300030521	Populus trichocarpa ectomycorrhiza microbial communities from riparian zone in the Pacific Northwest, United States - 13_EM	37	163	49	177	68.6	3e-13	41/129 32%	184	>Ga0307511_100234473 MRLNRLRVSLSAVAGASALFGATAFVPASAPAVSAAAPAAVRASAAAGRDCRTVEGLVERTTQAYPVGTAAQPMQNAGDAVSYYDEIRDADGAVVGHAVGYVTVRERRASDGHLIVFYDESVQLPGGILHDSGVVDETAVEGGAWARFKAVGTAGGFRGKRGTREWKLDPAAQLTAFARVVLCG	149	45.5468	-122.376
query65103	Ga0307510_100016924		3300033180	Populus trichocarpa ectomycorrhiza microbial communities from riparian zone in the Pacific Northwest, United States - 12_EM	37	163	49	177	68.6	5e-13	41/129 32%	184	>Ga0307510_100016924 MRLNRLRVSLSAVAGASALFGATAFVPASAPAVSAAAPAAVRASAAAGRDCRTVEGLVERTTQAYPVGTAAQPMQNAGDAVSYYDEIRDADGAVVGHAVGYVTVRERRASDGHLIVFYDESVQLPGGILHDSGVVDETAVEGGAWARFKAVGTAGGFRGKRGTREWKLDPAAQLTAFARVVLCG	150	45.654	-122.839
query65103	Ga0307509_102097202		3300031507	Populus trichocarpa ectomycorrhiza microbial communities from riparian zone in the Pacific Northwest, United States - 10_EM	41	153	5	119	66.6	1e-12	38/116 33%	136	>Ga0307509_102097202 MSAIVIDNVTEKTVHYNYIGHNEPLPIQEVGESIVYFDEIYDATGATIGHTVGMVVATHVAPNGHLMTHYEEAIELPEGTLQSSGTIDRQEMLAGGWARFPVVGTGGKFLGLSGVREWQLILPVSTMTVNLRISLG	151	46.0356	-122.86
query65103	Ga0307507_111862961		3300033179	Populus trichocarpa ectomycorrhiza microbial communities from riparian zone in the Pacific Northwest, United States - 7_EM	68	154	9	97	64.3	4e-12	31/89 35%	115	>Ga0307507_111862961 NLRVGLSGSYQHALFTKSGEKVATTSGGYKILYQRESDKQFMAYLTNEVVFEDGSGTIQVAGWIDLGSLLSGGWAYYPSVGVSGRYLGQTGFMAWRPYNLGKEDGADVKLIMFAA	152	44.5508	-123.25
query65103	Ga0307509_115689971		3300031507	Populus trichocarpa ectomycorrhiza microbial communities from riparian zone in the Pacific Northwest, United States - 10_EM	69	154	1	88	63.9	7e-12	31/88 35%	108	>Ga0307509_115689971 YQHALFTKSGEKVATTSGGYKILYQRESDKQFMAYLTNEVVFEDGSGTIQVAGWIDLGSLLSGGWAYYPSVGVSGRYLGQTGFMAWRPYNLGKEDGADVKLIMFAAAE	153	46.0356	-122.86
query65103	Ga0307512_100166782		3300030522	Populus trichocarpa ectomycorrhiza microbial communities from riparian zone in the Pacific Northwest, United States - 14_EM	68	154	32	120	63.2	2e-11	29/89 33%	140	>Ga0307512_100166782 MLNSYEDLVETTISATTDIEDLQDIRVGLSGSYEHALFTKSGEKVATTSGGYKVLYQRESDKQFMAYLTNEVVFEDGSGTIRVAGWIDLGSLLSGGWAYYPSVGVSGRYLGQTGFMAWRPYNLGKEDGADVKLIMFATAE	154	45.6996	-121.669
query65103	Ga0307515_100280514		3300028794	Populus trichocarpa ectomycorrhiza microbial communities from riparian zone in the Pacific Northwest, United States - 17_EM	55	154	22	120	61.2	2e-10	34/102 33%	140	>Ga0307515_100280514 MLNSYDDLVETTISATFDIEDFHNIQVGQGGSYEHALFTKSGEKVATTSGGWRIRYQRESDKQLMAYLTNEVVFEDGSGTILVAGWIDLGSLMSGDWAYYPSVGVSGRYLGQTGFMAWRPYDLGKVEGAEVKLIMFAAAE	155	46.6992	-120.899
query65103	Ga0307517_108503621		3300028786	Populus trichocarpa ectomycorrhiza microbial communities from riparian zone in the Pacific Northwest, United States - 23_EM	59	156	20	117	60.8	1e-10	31/98 32%	132	>Ga0307517_108503621 WTEQTVPGAVHWIGPADPWPVADPGSAAIFFDDIFDADGNKIGRTVGYTECVEKRESDGHVIVNYHEAVELPDGTLKATGTVDQSVIFTNGWVHLDMVGTSGKYLGAKGTRSYRAIPPLHERKAEIRMTFGL	156	48.4473	-122.323
query65103	Ga0307515_100500816		3300028794	Populus trichocarpa ectomycorrhiza microbial communities from riparian zone in the Pacific Northwest, United States - 17_EM	41	169	18	146	58.9	2e-09	38/129 29%	148	>Ga0307515_100500816 MSTTIEQHGETRTPGYEVIENLTETPVKYFSTSTPPMQDVGDAAVYYDEIFDAEGKVVGHTVGYAIVHERRESDGHLVVSYDETLRIEGGTLHATGTFDRNVLLDGGKGRLQLVGTSGRFLGRAGIREWWLTAPLPNETVALRMMLCG	157	46.6992	-120.899
query65103	Ga0307516_100175143		3300031730	Populus trichocarpa ectomycorrhiza microbial communities from riparian zone in the Pacific Northwest, United States - 19_EM	68	154	32	120	58.5	1e-09	28/89 31%	140	>Ga0307516_100175143 MINSYEDLVETTISATTDIEDLQNIHVGVSGSYQHALFTKSGEKVATTSGGWKVRYQRESDKQFMAYLTNEVVFEDGSGTILVAGWIDLGSLLSGDWAYYPSVGVSGRYLGQTGFMAWRPYNLGKEDGAEVKLIMFAAAE	158	47.5302	-121.825
query65103	Ga0307507_102862332		3300033179	Populus trichocarpa ectomycorrhiza microbial communities from riparian zone in the Pacific Northwest, United States - 7_EM	69	156	51	137	58.5	1e-09	29/88 33%	152	>Ga0307507_102862332 MSPAKDLPEYADDIPSDTPGWTEQTVPGAVHWIGPADPWPVADVGSAAIFFDDIFDADGNKIGRTVGYTECVEKRESDGHIIVNYHEAVELPDGTLKATGTVDQNVIFTNGWVHLDMVGTSGKYLGATGTRSYRALPPLHERKAEIRMTFGL	159	44.5508	-123.25
query65103	Ga0307511_101488811		3300030521	Populus trichocarpa ectomycorrhiza microbial communities from riparian zone in the Pacific Northwest, United States - 13_EM	5	143	12	152	58.2	1e-09	44/144 31%	154	>Ga0307511_101488811 VRLKSVRRPALLTAAAVSLAVGVLVPGSSATAAPTKGKPSAAPTTQCTSIVANEHTLERTPVDVDPVGLSVGDGGTFVNDFRKDDGTLVAVTHGSIKILYQRPEDGHFFGRYQERIDFANGGTVITSGVADDTAMLTGGKSYISLTGVGGRYRG	160	45.5468	-122.376
query65103	Ga0307515_100988564		3300028794	Populus trichocarpa ectomycorrhiza microbial communities from riparian zone in the Pacific Northwest, United States - 17_EM	28	160	32	178	56.2	3e-08	47/148 32%	191	>Ga0307515_100988564 MPARARPRAALVVVLVALVTIATAGWAVVSDAGGDTAADVSDPVPGTGHPPVGCETLDGITEQTLDYFHTGEDSSIPVRAGGEGLIYHDDIYDASGKVIGKALGMEVGTYTRPSDGHLIADFHEIVELPGGSITTSGTGDRTGMFLGTPTRFPAVGVSGKYLGMSGYRSFWVTQFPPKIDSRVAVKMVMCR	161	46.6992	-120.899
query65103	Ga0307511_108763551		3300030521	Populus trichocarpa ectomycorrhiza microbial communities from riparian zone in the Pacific Northwest, United States - 13_EM	80	154	24	100	56.2	3e-09	26/77 34%	102	>Ga0307511_108763551 EDFNNIQIGQSGTYEHELFQGDKKIATTTGGFKIMFQRESDKELMAYLTNEIVFEDGSGTVRIASWIDLASLFSGEWVYYPGVGTSGRYLGKTGFMAWRPYE	162	45.5468	-122.376
query65103	Ga0307510_100734111		3300033180	Populus trichocarpa ectomycorrhiza microbial communities from riparian zone in the Pacific Northwest, United States - 12_EM	57	177	34	151	55.1	3e-08	41/121 34%	152	>Ga0307510_100734111 SAATATGLPGCDTINVIEPTVRIYTNEPIPDSTNPPVGAMAVYLDPLQDDSGATIGDSAGHLDILSTRASDGHIIESISETLQLSDGALTSTGTFDRTAILSGAWVEAPIEGVSGAYAGRHGVWRWRMTSHVAPWPIQEQIVLCGLDEGAGS	163	45.654	-122.839
query65103	Ga0307516_111720061		3300031730	Populus trichocarpa ectomycorrhiza microbial communities from riparian zone in the Pacific Northwest, United States - 19_EM	57	177	18	135	54.7	4e-08	41/121 34%	136	>Ga0307516_111720061 IEPTVRIYTNEPIPDSTNPPVGAMAVYLDPLQDDSGATIGDSAGHLDILSTRASDGHIIESISETLQLSDGALTSTGTFDRTAILSGAWVEAPIEGVSGAYAGRHGVWRWRMTSHVAPWPIQEQIVLCGLDEGAGS	164	47.5302	-121.825
query65103	Ga0307511_100893862		3300030521	Populus trichocarpa ectomycorrhiza microbial communities from riparian zone in the Pacific Northwest, United States - 13_EM	57	177	65	182	53.5	8e-08	41/121 34%	183	>Ga0307511_100893862 MNSGYKRRRLLTAGLAALAVGGGVAASAPYSSAATATGLPGCDTINVIEPTVRIYTNEPIPDSTNPPVGAMAVYLDPLQDDSGATIGDSAGHLDILSTRASDGHIIESISETLQLSDGALTSTGTFDRTAILSGAWVEAPIEGVSGAYAGRHGVWRWRMTSHVAPWPIEEQIVLCGLDEGAGS	165	45.5468	-122.376
query65103	Ga0307508_120041491		3300031616	Populus trichocarpa ectomycorrhiza microbial communities from riparian zone in the Pacific Northwest, United States - 9_EM	66	162	1	98	51.2	3e-07	28/98 29%	98	>Ga0307508_120041491 FATVELEIFGPDGGLLGRTSGAGRMLYQQKEDDHFIAYFGERIELLDGNVIRAGGLVDDARLTAGEHATFPAVVVEGPLSGAIGFRQFRPAVQDSHTV	166	45.0822	-123.061
query65103	Ga0307511_102534631		3300030521	Populus trichocarpa ectomycorrhiza microbial communities from riparian zone in the Pacific Northwest, United States - 13_EM	51	143	64	156	49.3	3e-06	32/94 34%	187	>Ga0307511_102534631 MMRNRHGRVSRPVVLATATAALIGLAALPTASASAAPSHHGRQHHPATPTCLIATNLPVSVDGLDYHDDAPTGPSAGDYGTYTNIIHDASGNVIATMPGTGRVYASPVDGHLINVYNDVITFNNGSKVAAVGTGNIADILAGGFVSQALVGKTGKYRGWFGTLEWTRSSNTEASGNIQLCPDPAAGY	167	45.5468	-122.376
query68715	Ga0247513_1234691		3300023682	Metatranscriptome of spruce roots microbial communities from Bohemian Forest, Czech Republic - CRI2 (Metagenome Metatranscriptome)	59	153	11	104	51.2	7e-09	29/95 31%	121	>Ga0247513_1234691 YSYIGKHDPLPIQKVGDAITYFDEIYNADGETIGRAVGLVTATHLAPNGHLITHYEDAVELPDGTLRSSGTVDRQEMLEGASIKFAVIGTSGKFLGLSGLREWQLILPVTTMTVNMRISLG	168	49.044	13.617
query68715	Ga0247517_1214291		3300023689	Metatranscriptome of spruce roots microbial communities from Bohemian Forest, Czech Republic - CRU1 (Metagenome Metatranscriptome)	43	153	7	119	50.4	3e-08	33/115 29%	136	>Ga0247517_1214291 MSTILIEDMTEKTVQYSYIGKHDPLPIQKVGDAITYFDEIYNADGETIGRAVGLVTATHLAPNGHLITQYEDAVELPDGTLRSSGTVDRQEMLEGAPIKFAVIGTSGKFLGLSGLREWQLILPVTTMTVNMRISLG	169	49.043	13.6183
query68715	Ga0316042_1337231		3300031816	Metatranscriptome of spruce roots microbial communities from Bohemian Forest, Czech Republic - CRI2 (Metagenome Metatranscriptome) (v2)	43	153	7	119	50.4	4e-08	33/115 29%	136	>Ga0316042_1337231 MSTILIEDMTEKTVQYSYIGKHDPLPIQKVGDAITYFDEIYNADGETIGRAVGLVTATHLAPNGHLITQYEDAVELPDGTLRSSGTVDRQEMLEGAPIKFAVIGTSGKFLGLSGLREWQLILPVTTMTVNMRISLG	170	49.044	13.617
query69781	Ga0310111_1486511		3300031667	Metatranscriptome of spruce roots microbial communities from Maridalen valley, Oslo, Norway - NRE1 (Metagenome Metatranscriptome)	43	153	7	119	50.4	5e-08	33/115 29%	136	>Ga0310111_1486511 MSTILIEDMTEKTVQYSYIGKHDPLPIQKVGDAITYFDEIYNADGETIGRAVGLVTATHLAPNGHLITQYEDAVELPDGTLRSSGTVDRQEMLEGAPIKFAVIGTSGKFLGLSGLREWQLILPVTTMTVNMRISLG	171	59.9979	10.7895
